# Supplementary material for: Comparative Transcriptome Reveals Benzenoid Biosynthesis Regulation as Inducer of Floral Scent in the Woody Plant Prunus mume
Source: Front Plant Sci. 2017 Mar 10;8:319. doi: 10.3389/fpls.2017.00319 (PMC5345196; doi:10.3389/fpls.2017.00319)
Supplement: Supplementary Table 1 — Primer sequences for qRT-PCR. [file Table1.XLSX]

## Sheet: Sheet1
GeneID for qRT-PCR			Primers of the gene for qRT-PCR
gene 1	gene 1	Pm002077	Sense primer		CCTGTCTTCCAAATCACTCTG
			Antisense primer		CTTTCTCTTGGTGAGGAATGG
	gene 2	Pm001231	Sense primer		CGAAGTTGCCTTCCAAGC
			Antisense primer		GATCGTAATTTCGGTGAATTGAG
	gene 3	Pm001230	Sense primer		GCATTTCGAGTACCTGTTCTAT
			Antisense primer		AAAGACGTGAACTCCTGAAC
	gene 4	Pm030127	Sense primer		TAAAGAAGGACCCTTTGAACTG
			Antisense primer		ACCGGCTTCCTGTACTC
	gene 5	Pm018524	Sense primer		CAGGTGAGGAAAGTGACAAG
			Antisense primer		AAGAGGAGCACCATTCCA
	gene 6	Pm026355	Sense primer		AAATAGCGTCCCAGTCGT
			Antisense primer		ATCTGTGTGCTGGTCTGT
	gene 7	Pm024970	Sense primer		CTTGCGTATGGTCCATCTAAT
			Antisense primer		GCTTCGTCCATGTTCAATTTC
	gene 8	Pm013775	Sense primer		GATTCGGGCTCGCTTTG
			Antisense primer		CTCAACGCACCAATGAGTAG
	gene 9	Pm008589	Sense primer		CAGCTGGTGTCTCCATATTC
			Antisense primer		TCCGACGAGTTCTAGTTAGG
	gene 10	Pm012986	Sense primer		AATGAACATGCTTCCCAAATG
			Antisense primer		CTGAGGTTCGGTTAGCATAAA
	gene 11	Pm012962	Sense primer		CCAAACTCATCTCCTCTTACTC
			Antisense primer		GTGTAGGTGGTATCGTTGTAAA
	gene 12	Pm012960	Sense primer		CCATGTACGAGCTTCACTTT
			Antisense primer		GCAGGATGATGGAGATGTTG
	gene 13	Pm015692	Sense primer		TGCTGTGGACACAATGGAA
			Antisense primer		GGGAGTGATCAGCAGGTAAAG
	gene 14	Pm020852	Sense primer		GCTTCTGGGCAAAGACTCA
			Antisense primer		AGGATCACTGGGTTGTTGTG
	gene 15	Pm008522	Sense primer		GGAAAGCGTATGCCGAAACT
			Antisense primer		AGCCGAGCCGTAGATGTTAT
PP2A	gene 16	Pm014937	Sense primer		GAAGGCACGCAAGTTTGAC
			Antisense primer		CATAAGCTTCACCAGCTTTAATGA
