# Supplementary material for: Comparative Transcriptome Reveals Benzenoid Biosynthesis Regulation as Inducer of Floral Scent in the Woody Plant Prunus mume
Source: Front Plant Sci. 2017 Mar 10;8:319. doi: 10.3389/fpls.2017.00319 (PMC5345196; doi:10.3389/fpls.2017.00319)
Supplement: Supplementary Table 2 — The candidate genes in the benzenoid pathway. [file Table2.XLSX]

## Sheet: Sheet1
		gene ID	BUD-TPM	FLOWER-TPM	Log2(Fold Change)
1	PmDAHPS1	Pm002077	5646.41	788.743	-2.83971
2	PmDAHPS2	Pm004461	1508.31	50480.3	5.06471
3	PmDAHPS3	Pm022067	227.334	591.869	1.38046
4	PmDAHPS4	Pm029724	55.9724	26.1531	-1.09773
5	PmDHQS	Pm015859	30.17	28.1291	-0.101052
6	PmDHD/SDH1	Pm028835	426.19	571.766	0.42393
7	PmDHD/SDH2	Pm003429	232.856	821.886	1.8195
8	PmDHD/SDH3	Pm028834	86.7653	28.9294	-1.58458
9	PmSK1	Pm001839	96.7881	658.386	2.76603
10	PmSK2	Pm016111	25.2281	31.1848	0.305812
11	PmSK3	Pm023151	61.3366	62.8783	0.0358133
12	PmEPSPS1	Pm017891	584.671	736.524	0.333107
13	PmEPSPS2	Pm011462	21.8164	1.86085	-3.55138
14	PmCS	Pm018549	664.233	967.306	0.542283
15	PmCM1	Pm015943	169.424	427.628	1.33572
16	PmCM2	Pm006431	140.262	42.8912	-1.70937
17	PmCM3	Pm005694	35.2361	258.603	2.87561
18	PmPAT1	Pm001928	409.496	1570.9	1.93967
19	PmPAT2	Pm004864	1037.18	640.552	-0.695278
20	PmPAT3	Pm020095	22.7442	3.65952	-2.63577
21	PmPAT4	Pm013600	530.504	2899.68	2.45046
22	PmPAT5	Pm020995	178.168	158.739	-0.166576
23	PmPAT6	Pm014100	218.731	245.993	0.169465
24	PmPAT7	Pm011324	81.1809	680.329	3.06702
25	PmPAT8	Pm019148	2.96848	2.10156	-0.498268
26	PmPAT9	Pm023942	2.71212	2.61826	-0.0508091
27	PmPAT10	Pm019441	36.0251	56.5874	0.651479
28	PmPAT11	Pm004099	2.16969	0.480015	-2.17634
29	PmPAT12	Pm023651	34.8514	79.6416	1.1923
30	PmPAT13	Pm018222	5.08315	16.708	1.71674
31	PmPAT14	Pm002115	150.239	136.752	-0.135698
32	PmPAT15	Pm013159	961.233	945.585	-0.0236798
33	PmPAT16	Pm006787	507.425	620.763	0.290849
34	PmPAT17	Pm003816	231.48	163.801	-0.498947
35	PmADT1	Pm001231	176.822	7093.15	5.32606
36	PmADT2	Pm001230	237.688	13686.9	5.84758
37	PmADT3	Pm009805	62.6911	18.9794	-1.72383
38	PmADT4	Pm000959	75.1798	125.668	0.741198
39	PmPAL1	Pm030127	1616.48	35788.6	4.46857
40	PmPAL2	Pm018524	293.692	3648.89	3.63508
41	PmPAL3	Pm001048	1.72115	2.03083	0.238698
42	PmCNL1	Pm012986	113.522	10117.7	6.47777
43	PmCNL2	Pm026836	53.8795	41.6762	-0.370513
44	PmCNL3	Pm012962	944.11	2249.31	1.25246
45	PmCNL4	Pm022856	221.296	519.033	1.22985
46	PmCNL5	Pm008298	502.544	1528.27	1.60458
47	PmCNL6	Pm012960	5069.53	12970.8	1.35534
48	PmCNL7	Pm026842	16.1733	21.2754	0.395566
49	PmCNL8	Pm026358	4.38725	17.8594	2.02529
50	PmCNL9	Pm013887	165.577	99.5341	-0.734241
51	PmCNL10	Pm019600	806.245	545.117	-0.564653
52	PmCNL11	Pm006110	193.575	231.251	0.256562
53	PmCNL12	Pm021042	9.13157	6.24437	-0.548309
54	PmCNL13	Pm026124	3.24275	34.8185	3.42456
55	PmCNL14	Pm008736	638.113	4982.7	2.96504
56	PmCNL15	Pm017552	4.18713	1.11161	-1.91331
57	PmCNL16	Pm006911	29.6743	25.1347	-0.239534
58	PmCNL17	Pm023838	1180.68	3545.73	1.58646
59	PmCNL18	Pm024403	362.269	264.858	-0.45184
60	PmCNL19	Pm024474	79.2682	87.685	0.145588
61	PmCNL20	Pm024473	122.015	98.0884	-0.314901
62	PmCNL21	Pm001103	198.304	340.622	0.780462
63	PmCNL22	Pm013494	669.155	90.4099	-2.88779
64	PmCNL23	Pm023842	1106.91	4802.45	2.11724
65	PmCNL24	Pm016229	195.706	299.913	0.615855
66	PmCNL25	Pm012920	1629.58	429.685	-1.92314
67	PmCNL26	Pm007958	178.073	521.129	1.54917
68	PmCNL27	Pm004804	59.5774	11.9968	-2.31212
69	PmCNL28	Pm014946	434.888	828.646	0.930111
70	PmCNL29	Pm003338	82.0151	166.055	1.0177
71	PmCNL30	Pm024047	631.609	747.727	0.243479
72	PmCNL31	Pm007734	33.6418	38.4778	0.193772
73	PmCNL32	Pm021572	287.899	150.845	-0.932494
74	PmCNL33	Pm007744	38.4657	208.04	2.43522
75	PmCNL34	Pm010520	0.732105	3.23936	2.14559
76	PmCNL35	Pm017325	11.9118	10.4464	-0.189396
77	PmCNL36	Pm012963	5.73454	0.96662	-2.56866
78	PmCNL37	Pm030237	121.394	200.869	0.726553
79	PmCHD1	Pm027445	604.348	1236.57	1.03289
80	PmCHD2	Pm008207	613.061	780.507	0.34838
81	PmCHD3	Pm011378	166.271	299.209	0.84762
82	PmCHD4	Pm008378	167.466	252.998	0.595257
83	PmCHD5	Pm023373	175.022	60.0271	-1.54385
84	PmCHD6	Pm007068	128.845	195.902	0.604491
85	PmCHD7	Pm006700	177.175	32.0517	-2.4667
86	PmCHD8	Pm017457	107.524	199.656	0.892858
87	PmCHD9	Pm017776	193	226.251	0.229323
88	PmCHD10	Pm018475	7.35386	265.635	5.1748
89	PmCHD11	Pm005692	60.2848	42.679	-0.498268
90	PmCHD12	Pm014752	509.646	260.873	-0.966149
91	PmCHD13	Pm018469	6.68828	7.47634	0.160695
92	PmCHD14	Pm027380	162.263	321.459	0.986301
93	PmKAT1	Pm020406	2257.89	3042.64	0.430344
94	PmKAT2	Pm009572	1341.02	3399.37	1.34194
95	PmKAT3	Pm009630	189.613	315.287	0.733603
96	PmKAT4	Pm015063	694.116	557.193	-0.317
97	PmPAAS1	Pm010476	399.1	4553.55	3.51217
98	PmPAAS2	Pm010480	0.555625	249.187	8.8089
99	PmPAAS3	Pm020492	65.7448	57.0828	-0.203821
100	PmPAAS4	Pm010474	3.4423	599.095	7.44327
101	PmPAAS5	Pm010475	0.864732	820.338	9.88975
102	PmPAAS6	Pm010481	25.0452	125.159	2.32116
103	PmPAR1	Pm013775	5.11427	10513.6	11.0054
104	PmPAR2	Pm013776	10.6721	10391.2	9.92731
105	PmPAR3	Pm013782	1.99721	6386.57	11.6428
106	PmPAR4	Pm023202	1164.57	4319.76	1.89116
107	PmPAR5	Pm020026	2176.68	3300.44	0.600526
108	PmPAR6	Pm023787	1553.85	2877.84	0.88914
109	PmPAR7	Pm005849	957.3	1580.38	0.723233
110	PmPAR8	Pm026739	1190.12	1522.73	0.35555
111	PmPAR9	Pm022901	222.498	1254.29	2.49501
112	PmPAR10	Pm012335	459.813	1057.2	1.20113
113	PmPAR11	Pm013786	322.094	754.487	1.22802
114	PmPAR12	Pm009843	408.689	642.965	0.653735
115	PmPAR13	Pm015698	604.772	421.839	-0.519699
116	PmPAR14	Pm018402	23.5455	356.115	3.91882
117	PmPAR15	Pm008602	69.0456	180.832	1.38903
118	PmPAR16	Pm005608	174.426	173.182	-0.01033
119	PmPAR17	Pm022900	83.3437	114.655	0.460153
120	PmPAR18	Pm012202	42.9308	101.74	1.2448
121	PmPAR19	Pm000202	75.1356	89.9583	0.259759
122	PmPAR20	Pm005255	72.2995	83.2442	0.203364
123	PmPAR21	Pm016499	116.254	80.8489	-0.523974
124	PmPAR22	Pm022902	91.3189	79.2024	-0.205369
125	PmPAR23	Pm000200	46.039	61.276	0.412465
126	PmPAR24	Pm017907	70.3141	61.1574	-0.201286
127	PmPAR25	Pm010384	30.9344	59.4641	0.942807
128	PmPAR26	Pm008945	13.3831	47.3734	1.82366
129	PmPAR27	Pm003802	65.3491	33.3153	-0.971981
130	PmPAR28	Pm024071	26.6006	24.8478	-0.0983375
131	PmPAR29	Pm016506	7.30611	23.7068	1.69813
132	PmPAR30	Pm016507	100.491	22.8862	-2.13452
133	PmPAR31	Pm016501	30.7956	18.7361	-0.716908
134	PmPAR32	Pm015485	18.3313	11.451	-0.67884
135	PmBALDH1	Pm024666	895.388	2296.01	1.35854
136	PmBALDH2	Pm027099	834.628	2256.47	1.43486
137	PmBALDH3	Pm021967	747.215	1356.58	0.860378
138	PmBALDH4	Pm027714	584.18	844.401	0.531516
139	PmBALDH5	Pm027403	1784.08	717.432	-1.31426
140	PmBALDH6	Pm024708	452.054	675.941	0.580404
141	PmBALDH7	Pm026711	272.657	629.291	1.20664
142	PmBALDH8	Pm004765	321.132	522.006	0.7009
143	PmBALDH9	Pm006650	463.189	301.556	-0.619176
144	PmBALDH10	Pm010940	215.117	226.837	0.0765346
145	PmBALDH11	Pm024798	240.908	176.593	-0.448054
146	PmBALDH12	Pm021966	37.0722	67.1668	0.857409
147	PmBALDH13	Pm008355	112.836	42.9313	-1.39412
148	PmBALDH14	Pm024667	94.3079	25.4268	-1.89103
149	PmBALDH15	Pm002241	15.1286	23.3135	0.623891
150	PmBALDH16	Pm012628	44.2617	22.2727	-0.990784
151	PmCHY1	Pm017457	107.524	199.656	0.892858
152	PmCHY2	Pm018470	117.729	4919.63	5.38501
153	PmCHY3	Pm018475	7.35386	265.635	5.1748
154	PmCHY4	Pm005692	60.2848	42.679	-0.498268
155	PmCHY5	Pm017776	193	226.251	0.229323
156	PmCHY6	Pm014752	509.646	260.873	-0.966149
157	PmCHY7	Pm027380	162.263	321.459	0.986301
158	PmCHY8	Pm007068	128.845	195.902	0.604491
159	PmCHY9	Pm006700	177.175	32.0517	-2.4667
160	PmCHY10	Pm023373	175.022	60.0271	-1.54385
161	PmCHY11	Pm027445	604.348	1236.57	1.03289
162	PmCHY12	Pm008207	613.061	780.507	0.34838
163	PmCHY13	Pm008378	167.466	252.998	0.595257
164	PmBEAT1	Pm013138	7.27958	7115.68	9.93293
165	PmBEAT2	Pm028582	10.4416	4665.02	8.80339
166	PmBEAT3	Pm030672	4.18713	3261.97	9.60557
167	PmBEAT4	Pm013834	143.254	3145	4.45641
168	PmBEAT5	Pm013137	0.599664	2148.15	11.8067
169	PmBEAT6	Pm019293	7831.47	1674.94	-2.22517
170	PmBEAT7	Pm003510	234.506	1167.39	2.31558
171	PmBEAT8	Pm026406	43.0776	987.367	4.51857
172	PmBEAT9	Pm030674	0.258857	605.672	11.1922
173	PmBEAT10	Pm017753	32.8037	489.615	3.89972
174	PmBEAT11	Pm004403	1203.39	414.499	-1.53767
175	PmBEAT12	Pm011003	1251.87	389.869	-1.68303
176	PmBEAT13	Pm013822	1586.78	351.053	-2.17634
177	PmBEAT14	Pm010122	365.632	306.677	-0.253673
178	PmBEAT15	Pm011004	867.053	304.779	-1.50836
179	PmBEAT16	Pm011011	873.175	195.578	-2.15853
180	PmBEAT17	Pm011005	495.486	194.669	-1.34782
181	PmBEAT18	Pm011001	504.563	193.724	-1.38103
182	PmBEAT19	Pm016126	38.1759	164.902	2.11087
183	PmBEAT20	Pm003732	330.667	162.4	-1.02583
184	PmBEAT21	Pm007839	416.164	93.2788	-2.15753
185	PmBEAT22	Pm013827	194.979	73.6887	-1.4038
186	PmBEAT23	Pm013820	648.62	66.0918	-3.29483
187	PmBEAT24	Pm006894	5.69544	25.4408	2.15926
188	PmBEAT25	Pm010998	60.0634	20.6055	-1.54346
189	PmBEAT26	Pm008812	48.7126	20.5276	-1.24673
190	PmBEAT27	Pm010976	45.4218	18.5519	-1.29182
191	PmBEAT28	Pm023027	22.5206	13.7445	-0.712393
192	PmBEAT29	Pm027450	20.3175	11.3797	-0.836265
193	PmBEAT30	Pm023354	32.5158	8.05692	-2.01284
194	PmBEAT31	Pm018886	22.7643	7.63397	-1.57627
195	PmBEAT32	Pm018954	10.8485	6.85735	-0.661767
