# Supplementary material for: Comparative Transcriptome Reveals Benzenoid Biosynthesis Regulation as Inducer of Floral Scent in the Woody Plant Prunus mume
Source: Front Plant Sci. 2017 Mar 10;8:319. doi: 10.3389/fpls.2017.00319 (PMC5345196; doi:10.3389/fpls.2017.00319)
Supplement: Supplementary Table 3 — The up-regulated genes of DEGs in Mei flower. [file Table3.XLSX]

## Sheet: Sheet1
id	B	F	B_CPM	F_CPM	control_mean	treat_mean	log2(fc)	PValue	FDR
Pm001779	275	0	17.72	0	17.72	0.001	-14.1131	1.02424e-67	1.1685e-66
Pm024500	134	0	8.63	0	8.63	0.001	-13.0751	2.03361e-33	1.36808e-32
Pm019027	117	0	7.54	0	7.54	0.001	-12.8803	4.73597e-29	2.92223e-28
Pm004734	116	0	7.47	0	7.47	0.001	-12.8669	9.25079e-29	5.66901e-28
Pm028605	109	0	7.02	0	7.02	0.001	-12.7773	5.12409e-27	3.0023e-26
Pm021227	101	0	6.51	0	6.51	0.001	-12.6684	1.07301e-24	5.95562e-24
Pm017738	100	0	6.44	0	6.44	0.001	-12.6528	2.09122e-24	1.1513e-23
Pm005234	94	0	6.06	0	6.06	0.001	-12.5651	2.67526e-24	1.46923e-23
Pm011602	92	0	5.93	0	5.93	0.001	-12.5338	1.03697e-23	5.58955e-23
Pm002852	91	0	5.86	0	5.86	0.001	-12.5167	2.0413e-23	1.087e-22
Pm029538	91	0	5.86	0	5.86	0.001	-12.5167	2.0413e-23	1.087e-22
Pm005892	79	0	5.09	0	5.09	0.001	-12.3134	3.48713e-20	1.6878e-19
Pm023176	75	0	4.83	0	4.83	0.001	-12.2378	2.64805e-19	1.24175e-18
Pm024820	75	0	4.83	0	4.83	0.001	-12.2378	2.64805e-19	1.24175e-18
Pm009884	74	0	4.77	0	4.77	0.001	-12.2198	5.20333e-19	2.41576e-18
Pm024827	71	0	4.57	0	4.57	0.001	-12.158	3.94382e-18	1.78411e-17
Pm030639	71	0	4.57	0	4.57	0.001	-12.158	3.94382e-18	1.78411e-17
Pm026161	70	0	4.51	0	4.51	0.001	-12.1389	7.7442e-18	3.47459e-17
Pm026383	70	0	4.51	0	4.51	0.001	-12.1389	7.7442e-18	3.47459e-17
Pm028607	64	0	4.12	0	4.12	0.001	-12.0084	2.25417e-16	9.57917e-16
Pm008312	63	0	4.06	0	4.06	0.001	-11.9873	4.42087e-16	1.85894e-15
Pm013428	63	0	4.06	0	4.06	0.001	-11.9873	4.42087e-16	1.85894e-15
Pm027405	63	0	4.06	0	4.06	0.001	-11.9873	4.42087e-16	1.85894e-15
Pm030934	63	0	4.06	0	4.06	0.001	-11.9873	4.42087e-16	1.85894e-15
Pm008982	60	0	3.87	0	3.87	0.001	-11.9181	3.32989e-15	1.34886e-14
Pm006800	59	0	3.8	0	3.8	0.001	-11.8918	6.52394e-15	2.61342e-14
Pm009740	58	0	3.74	0	3.74	0.001	-11.8688	1.27781e-14	5.06005e-14
Pm012908	58	0	3.74	0	3.74	0.001	-11.8688	1.27781e-14	5.06005e-14
Pm005915	57	0	3.67	0	3.67	0.001	-11.8416	1.27781e-14	5.06005e-14
Pm026771	55	0	3.54	0	3.54	0.001	-11.7895	4.89774e-14	1.8953e-13
Pm001113	52	0	3.35	0	3.35	0.001	-11.7099	3.6663e-13	1.36529e-12
Pm003313	52	0	3.35	0	3.35	0.001	-11.7099	3.6663e-13	1.36529e-12
Pm008825	52	0	3.35	0	3.35	0.001	-11.7099	3.6663e-13	1.36529e-12
Pm015119	52	0	3.35	0	3.35	0.001	-11.7099	3.6663e-13	1.36529e-12
Pm023559	52	0	3.35	0	3.35	0.001	-11.7099	3.6663e-13	1.36529e-12
Pm009746	51	0	3.29	0	3.29	0.001	-11.6839	7.16686e-13	2.63777e-12
Pm004353	50	0	3.22	0	3.22	0.001	-11.6528	1.40044e-12	5.09e-12
Pm010663	49	0	3.16	0	3.16	0.001	-11.6257	2.73541e-12	9.83529e-12
Pm008809	48	0	3.09	0	3.09	0.001	-11.5934	5.3407e-12	1.89206e-11
Pm017415	44	0	2.84	0	2.84	0.001	-11.4717	3.96394e-11	1.34484e-10
Pm023099	42	0	2.71	0	2.71	0.001	-11.4041	1.50444e-10	4.96221e-10
Pm005218	41	0	2.64	0	2.64	0.001	-11.3663	2.92839e-10	9.51345e-10
Pm010684	41	0	2.64	0	2.64	0.001	-11.3663	2.92839e-10	9.51345e-10
Pm010929	41	0	2.64	0	2.64	0.001	-11.3663	2.92839e-10	9.51345e-10
Pm019140	41	0	2.64	0	2.64	0.001	-11.3663	2.92839e-10	9.51345e-10
Pm003165	38	0	2.45	0	2.45	0.001	-11.2586	2.15153e-09	6.64418e-09
Pm017353	37	0	2.38	0	2.38	0.001	-11.2167	4.17686e-09	1.27045e-08
Pm026748	37	0	2.38	0	2.38	0.001	-11.2167	4.17686e-09	1.27045e-08
Pm015939	36	0	2.32	0	2.32	0.001	-11.1799	4.17686e-09	1.27045e-08
Pm019646	34	0	2.19	0	2.19	0.001	-11.0967	1.57049e-08	4.63175e-08
Pm031271	34	0	2.19	0	2.19	0.001	-11.0967	1.57049e-08	4.63175e-08
Pm001778	32	0	2.06	0	2.06	0.001	-11.0084	5.88446e-08	1.67938e-07
Pm002678	31	0	2	0	2	0.001	-10.9658	7.59254e-09	2.27725e-08
Pm029883	31	0	2	0	2	0.001	-10.9658	7.59254e-09	2.27725e-08
Pm008800	30	0	1.93	0	1.93	0.001	-10.9144	1.51646e-08	4.47699e-08
Pm014955	30	0	1.93	0	1.93	0.001	-10.9144	1.51646e-08	4.47699e-08
Pm019459	30	0	1.93	0	1.93	0.001	-10.9144	1.51646e-08	4.47699e-08
Pm002857	28	0	1.8	0	1.8	0.001	-10.8138	6.05043e-08	1.72258e-07
Pm010707	28	0	1.8	0	1.8	0.001	-10.8138	6.05043e-08	1.72258e-07
Pm013049	28	0	1.8	0	1.8	0.001	-10.8138	6.05043e-08	1.72258e-07
Pm017582	28	0	1.8	0	1.8	0.001	-10.8138	6.05043e-08	1.72258e-07
Pm019345	28	0	1.8	0	1.8	0.001	-10.8138	6.05043e-08	1.72258e-07
Pm026301	28	0	1.8	0	1.8	0.001	-10.8138	6.05043e-08	1.72258e-07
Pm031032	28	0	1.8	0	1.8	0.001	-10.8138	6.05043e-08	1.72258e-07
Pm021766	27	0	1.74	0	1.74	0.001	-10.7649	1.20864e-07	3.37633e-07
Pm027178	27	0	1.74	0	1.74	0.001	-10.7649	1.20864e-07	3.37633e-07
Pm027958	27	0	1.74	0	1.74	0.001	-10.7649	1.20864e-07	3.37633e-07
Pm000294	26	0	1.68	0	1.68	0.001	-10.7142	1.20864e-07	3.37633e-07
Pm016156	26	0	1.68	0	1.68	0.001	-10.7142	1.20864e-07	3.37633e-07
Pm020145	26	0	1.68	0	1.68	0.001	-10.7142	1.20864e-07	3.37633e-07
Pm002322	25	0	1.61	0	1.61	0.001	-10.6528	2.4145e-07	6.62364e-07
Pm011991	25	0	1.61	0	1.61	0.001	-10.6528	2.4145e-07	6.62364e-07
Pm016606	25	0	1.61	0	1.61	0.001	-10.6528	2.4145e-07	6.62364e-07
Pm020874	25	0	1.61	0	1.61	0.001	-10.6528	2.4145e-07	6.62364e-07
Pm029232	25	0	1.61	0	1.61	0.001	-10.6528	2.4145e-07	6.62364e-07
Pm000631	24	0	1.55	0	1.55	0.001	-10.5981	4.82371e-07	1.29492e-06
Pm000982	24	0	1.55	0	1.55	0.001	-10.5981	4.82371e-07	1.29492e-06
Pm002247	24	0	1.55	0	1.55	0.001	-10.5981	4.82371e-07	1.29492e-06
Pm010428	24	0	1.55	0	1.55	0.001	-10.5981	4.82371e-07	1.29492e-06
Pm017076	24	0	1.55	0	1.55	0.001	-10.5981	4.82371e-07	1.29492e-06
Pm020181	24	0	1.55	0	1.55	0.001	-10.5981	4.82371e-07	1.29492e-06
Pm024096	24	0	1.55	0	1.55	0.001	-10.5981	4.82371e-07	1.29492e-06
Pm025039	24	0	1.55	0	1.55	0.001	-10.5981	4.82371e-07	1.29492e-06
Pm014353	22	0	1.42	0	1.42	0.001	-10.4717	1.92554e-06	4.93888e-06
Pm019424	22	0	1.42	0	1.42	0.001	-10.4717	1.92554e-06	4.93888e-06
Pm004101	21	0	1.35	0	1.35	0.001	-10.3987	3.84742e-06	9.64716e-06
Pm006823	21	0	1.35	0	1.35	0.001	-10.3987	3.84742e-06	9.64716e-06
Pm020398	21	0	1.35	0	1.35	0.001	-10.3987	3.84742e-06	9.64716e-06
Pm027117	21	0	1.35	0	1.35	0.001	-10.3987	3.84742e-06	9.64716e-06
Pm029843	21	0	1.35	0	1.35	0.001	-10.3987	3.84742e-06	9.64716e-06
Pm001039	20	0	1.29	0	1.29	0.001	-10.3332	7.68793e-06	1.88266e-05
Pm009244	20	0	1.29	0	1.29	0.001	-10.3332	7.68793e-06	1.88266e-05
Pm011253	20	0	1.29	0	1.29	0.001	-10.3332	7.68793e-06	1.88266e-05
Pm013233	20	0	1.29	0	1.29	0.001	-10.3332	7.68793e-06	1.88266e-05
Pm014200	20	0	1.29	0	1.29	0.001	-10.3332	7.68793e-06	1.88266e-05
Pm014215	20	0	1.29	0	1.29	0.001	-10.3332	7.68793e-06	1.88266e-05
Pm017174	20	0	1.29	0	1.29	0.001	-10.3332	7.68793e-06	1.88266e-05
Pm018888	20	0	1.29	0	1.29	0.001	-10.3332	7.68793e-06	1.88266e-05
Pm020098	20	0	1.29	0	1.29	0.001	-10.3332	7.68793e-06	1.88266e-05
Pm020928	20	0	1.29	0	1.29	0.001	-10.3332	7.68793e-06	1.88266e-05
Pm022318	20	0	1.29	0	1.29	0.001	-10.3332	7.68793e-06	1.88266e-05
Pm029484	20	0	1.29	0	1.29	0.001	-10.3332	7.68793e-06	1.88266e-05
Pm010975	19	0	1.22	0	1.22	0.001	-10.2527	1.53628e-05	3.67387e-05
Pm011301	19	0	1.22	0	1.22	0.001	-10.2527	1.53628e-05	3.67387e-05
Pm013766	19	0	1.22	0	1.22	0.001	-10.2527	1.53628e-05	3.67387e-05
Pm013973	19	0	1.22	0	1.22	0.001	-10.2527	1.53628e-05	3.67387e-05
Pm019779	19	0	1.22	0	1.22	0.001	-10.2527	1.53628e-05	3.67387e-05
Pm020879	19	0	1.22	0	1.22	0.001	-10.2527	1.53628e-05	3.67387e-05
Pm021580	19	0	1.22	0	1.22	0.001	-10.2527	1.53628e-05	3.67387e-05
Pm023288	19	0	1.22	0	1.22	0.001	-10.2527	1.53628e-05	3.67387e-05
Pm025102	19	0	1.22	0	1.22	0.001	-10.2527	1.53628e-05	3.67387e-05
Pm000217	18	0	1.16	0	1.16	0.001	-10.1799	3.07011e-05	7.1357e-05
Pm010146	18	0	1.16	0	1.16	0.001	-10.1799	3.07011e-05	7.1357e-05
Pm010683	18	0	1.16	0	1.16	0.001	-10.1799	3.07011e-05	7.1357e-05
Pm010705	18	0	1.16	0	1.16	0.001	-10.1799	3.07011e-05	7.1357e-05
Pm011685	18	0	1.16	0	1.16	0.001	-10.1799	3.07011e-05	7.1357e-05
Pm018023	18	0	1.16	0	1.16	0.001	-10.1799	3.07011e-05	7.1357e-05
Pm026186	18	0	1.16	0	1.16	0.001	-10.1799	3.07011e-05	7.1357e-05
Pm027095	18	0	1.16	0	1.16	0.001	-10.1799	3.07011e-05	7.1357e-05
Pm031376	18	0	1.16	0	1.16	0.001	-10.1799	3.07011e-05	7.1357e-05
Pm001438	17	0	1.1	0	1.1	0.001	-10.1033	6.13562e-05	0.000138922
Pm007435	17	0	1.1	0	1.1	0.001	-10.1033	6.13562e-05	0.000138922
Pm010410	17	0	1.1	0	1.1	0.001	-10.1033	6.13562e-05	0.000138922
Pm019414	17	0	1.1	0	1.1	0.001	-10.1033	6.13562e-05	0.000138922
Pm026109	17	0	1.1	0	1.1	0.001	-10.1033	6.13562e-05	0.000138922
Pm026628	17	0	1.1	0	1.1	0.001	-10.1033	6.13562e-05	0.000138922
Pm028848	17	0	1.1	0	1.1	0.001	-10.1033	6.13562e-05	0.000138922
Pm030292	17	0	1.1	0	1.1	0.001	-10.1033	6.13562e-05	0.000138922
Pm001262	16	0	1.03	0	1.03	0.001	-10.0084	0.000122627	0.00026925
Pm003606	16	0	1.03	0	1.03	0.001	-10.0084	0.000122627	0.00026925
Pm006575	16	0	1.03	0	1.03	0.001	-10.0084	0.000122627	0.00026925
Pm008432	16	0	1.03	0	1.03	0.001	-10.0084	0.000122627	0.00026925
Pm009215	16	0	1.03	0	1.03	0.001	-10.0084	0.000122627	0.00026925
Pm009551	16	0	1.03	0	1.03	0.001	-10.0084	0.000122627	0.00026925
Pm009652	16	0	1.03	0	1.03	0.001	-10.0084	0.000122627	0.00026925
Pm010788	16	0	1.03	0	1.03	0.001	-10.0084	0.000122627	0.00026925
Pm012368	16	0	1.03	0	1.03	0.001	-10.0084	0.000122627	0.00026925
Pm012489	16	0	1.03	0	1.03	0.001	-10.0084	0.000122627	0.00026925
Pm013322	16	0	1.03	0	1.03	0.001	-10.0084	0.000122627	0.00026925
Pm017619	16	0	1.03	0	1.03	0.001	-10.0084	0.000122627	0.00026925
Pm023735	16	0	1.03	0	1.03	0.001	-10.0084	0.000122627	0.00026925
Pm026715	16	0	1.03	0	1.03	0.001	-10.0084	0.000122627	0.00026925
Pm028233	16	0	1.03	0	1.03	0.001	-10.0084	0.000122627	0.00026925
Pm001930	15	0	0.97	0	0.97	0.001	-9.92184	0.000122627	0.00026925
Pm002714	15	0	0.97	0	0.97	0.001	-9.92184	0.000122627	0.00026925
Pm010072	15	0	0.97	0	0.97	0.001	-9.92184	0.000122627	0.00026925
Pm014327	15	0	0.97	0	0.97	0.001	-9.92184	0.000122627	0.00026925
Pm016364	15	0	0.97	0	0.97	0.001	-9.92184	0.000122627	0.00026925
Pm021361	15	0	0.97	0	0.97	0.001	-9.92184	0.000122627	0.00026925
Pm022114	15	0	0.97	0	0.97	0.001	-9.92184	0.000122627	0.00026925
Pm024443	15	0	0.97	0	0.97	0.001	-9.92184	0.000122627	0.00026925
Pm004375	14	0	0.9	0	0.9	0.001	-9.81378	0.000245094	0.00052283
Pm004883	14	0	0.9	0	0.9	0.001	-9.81378	0.000245094	0.00052283
Pm006722	14	0	0.9	0	0.9	0.001	-9.81378	0.000245094	0.00052283
Pm009508	14	0	0.9	0	0.9	0.001	-9.81378	0.000245094	0.00052283
Pm011902	14	0	0.9	0	0.9	0.001	-9.81378	0.000245094	0.00052283
Pm013095	14	0	0.9	0	0.9	0.001	-9.81378	0.000245094	0.00052283
Pm014338	14	0	0.9	0	0.9	0.001	-9.81378	0.000245094	0.00052283
Pm014528	14	0	0.9	0	0.9	0.001	-9.81378	0.000245094	0.00052283
Pm015429	14	0	0.9	0	0.9	0.001	-9.81378	0.000245094	0.00052283
Pm016413	14	0	0.9	0	0.9	0.001	-9.81378	0.000245094	0.00052283
Pm018051	14	0	0.9	0	0.9	0.001	-9.81378	0.000245094	0.00052283
Pm022681	14	0	0.9	0	0.9	0.001	-9.81378	0.000245094	0.00052283
Pm023437	14	0	0.9	0	0.9	0.001	-9.81378	0.000245094	0.00052283
Pm026414	14	0	0.9	0	0.9	0.001	-9.81378	0.000245094	0.00052283
Pm026990	14	0	0.9	0	0.9	0.001	-9.81378	0.000245094	0.00052283
Pm027051	14	0	0.9	0	0.9	0.001	-9.81378	0.000245094	0.00052283
Pm027116	14	0	0.9	0	0.9	0.001	-9.81378	0.000245094	0.00052283
Pm028344	14	0	0.9	0	0.9	0.001	-9.81378	0.000245094	0.00052283
Pm029110	14	0	0.9	0	0.9	0.001	-9.81378	0.000245094	0.00052283
Pm030028	14	0	0.9	0	0.9	0.001	-9.81378	0.000245094	0.00052283
Pm001030	13	0	0.84	0	0.84	0.001	-9.71425	0.000489894	0.00101065
Pm001089	13	0	0.84	0	0.84	0.001	-9.71425	0.000489894	0.00101065
Pm001119	13	0	0.84	0	0.84	0.001	-9.71425	0.000489894	0.00101065
Pm005755	13	0	0.84	0	0.84	0.001	-9.71425	0.000489894	0.00101065
Pm012459	13	0	0.84	0	0.84	0.001	-9.71425	0.000489894	0.00101065
Pm014380	13	0	0.84	0	0.84	0.001	-9.71425	0.000489894	0.00101065
Pm014876	13	0	0.84	0	0.84	0.001	-9.71425	0.000489894	0.00101065
Pm016753	13	0	0.84	0	0.84	0.001	-9.71425	0.000489894	0.00101065
Pm019483	13	0	0.84	0	0.84	0.001	-9.71425	0.000489894	0.00101065
Pm022033	13	0	0.84	0	0.84	0.001	-9.71425	0.000489894	0.00101065
Pm026670	13	0	0.84	0	0.84	0.001	-9.71425	0.000489894	0.00101065
Pm027993	13	0	0.84	0	0.84	0.001	-9.71425	0.000489894	0.00101065
Pm028524	13	0	0.84	0	0.84	0.001	-9.71425	0.000489894	0.00101065
Pm028747	13	0	0.84	0	0.84	0.001	-9.71425	0.000489894	0.00101065
Pm029312	13	0	0.84	0	0.84	0.001	-9.71425	0.000489894	0.00101065
Pm000499	12	0	0.77	0	0.77	0.001	-9.58871	0.00097925	0.00194823
Pm001444	12	0	0.77	0	0.77	0.001	-9.58871	0.00097925	0.00194823
Pm001699	12	0	0.77	0	0.77	0.001	-9.58871	0.00097925	0.00194823
Pm003200	12	0	0.77	0	0.77	0.001	-9.58871	0.00097925	0.00194823
Pm003314	12	0	0.77	0	0.77	0.001	-9.58871	0.00097925	0.00194823
Pm004363	12	0	0.77	0	0.77	0.001	-9.58871	0.00097925	0.00194823
Pm006157	12	0	0.77	0	0.77	0.001	-9.58871	0.00097925	0.00194823
Pm006739	12	0	0.77	0	0.77	0.001	-9.58871	0.00097925	0.00194823
Pm007306	12	0	0.77	0	0.77	0.001	-9.58871	0.00097925	0.00194823
Pm007737	12	0	0.77	0	0.77	0.001	-9.58871	0.00097925	0.00194823
Pm008437	12	0	0.77	0	0.77	0.001	-9.58871	0.00097925	0.00194823
Pm009224	12	0	0.77	0	0.77	0.001	-9.58871	0.00097925	0.00194823
Pm009687	12	0	0.77	0	0.77	0.001	-9.58871	0.00097925	0.00194823
Pm009796	12	0	0.77	0	0.77	0.001	-9.58871	0.00097925	0.00194823
Pm011438	12	0	0.77	0	0.77	0.001	-9.58871	0.00097925	0.00194823
Pm013743	12	0	0.77	0	0.77	0.001	-9.58871	0.00097925	0.00194823
Pm013830	12	0	0.77	0	0.77	0.001	-9.58871	0.00097925	0.00194823
Pm014750	12	0	0.77	0	0.77	0.001	-9.58871	0.00097925	0.00194823
Pm015076	12	0	0.77	0	0.77	0.001	-9.58871	0.00097925	0.00194823
Pm015711	12	0	0.77	0	0.77	0.001	-9.58871	0.00097925	0.00194823
Pm015728	12	0	0.77	0	0.77	0.001	-9.58871	0.00097925	0.00194823
Pm018675	12	0	0.77	0	0.77	0.001	-9.58871	0.00097925	0.00194823
Pm020213	12	0	0.77	0	0.77	0.001	-9.58871	0.00097925	0.00194823
Pm022637	12	0	0.77	0	0.77	0.001	-9.58871	0.00097925	0.00194823
Pm027810	12	0	0.77	0	0.77	0.001	-9.58871	0.00097925	0.00194823
Pm028793	12	0	0.77	0	0.77	0.001	-9.58871	0.00097925	0.00194823
Pm029123	12	0	0.77	0	0.77	0.001	-9.58871	0.00097925	0.00194823
Pm030160	12	0	0.77	0	0.77	0.001	-9.58871	0.00097925	0.00194823
Pm000752	11	0	0.71	0	0.71	0.001	-9.47168	0.00195752	0.00375933
Pm001966	11	0	0.71	0	0.71	0.001	-9.47168	0.00195752	0.00375933
Pm002364	11	0	0.71	0	0.71	0.001	-9.47168	0.00195752	0.00375933
Pm006863	11	0	0.71	0	0.71	0.001	-9.47168	0.00195752	0.00375933
Pm007208	11	0	0.71	0	0.71	0.001	-9.47168	0.00195752	0.00375933
Pm008051	11	0	0.71	0	0.71	0.001	-9.47168	0.00195752	0.00375933
Pm013818	11	0	0.71	0	0.71	0.001	-9.47168	0.00195752	0.00375933
Pm014332	11	0	0.71	0	0.71	0.001	-9.47168	0.00195752	0.00375933
Pm019777	11	0	0.71	0	0.71	0.001	-9.47168	0.00195752	0.00375933
Pm019823	11	0	0.71	0	0.71	0.001	-9.47168	0.00195752	0.00375933
Pm021096	11	0	0.71	0	0.71	0.001	-9.47168	0.00195752	0.00375933
Pm023359	11	0	0.71	0	0.71	0.001	-9.47168	0.00195752	0.00375933
Pm026010	11	0	0.71	0	0.71	0.001	-9.47168	0.00195752	0.00375933
Pm026514	11	0	0.71	0	0.71	0.001	-9.47168	0.00195752	0.00375933
Pm030263	11	0	0.71	0	0.71	0.001	-9.47168	0.00195752	0.00375933
Pm031201	11	0	0.71	0	0.71	0.001	-9.47168	0.00195752	0.00375933
Pm000228	10	0	0.64	0	0.64	0.001	-9.32193	0.00391328	0.0072038
Pm000644	10	0	0.64	0	0.64	0.001	-9.32193	0.00391328	0.0072038
Pm002029	10	0	0.64	0	0.64	0.001	-9.32193	0.00391328	0.0072038
Pm004576	10	0	0.64	0	0.64	0.001	-9.32193	0.00391328	0.0072038
Pm004868	10	0	0.64	0	0.64	0.001	-9.32193	0.00391328	0.0072038
Pm004942	10	0	0.64	0	0.64	0.001	-9.32193	0.00391328	0.0072038
Pm004992	10	0	0.64	0	0.64	0.001	-9.32193	0.00391328	0.0072038
Pm005088	10	0	0.64	0	0.64	0.001	-9.32193	0.00391328	0.0072038
Pm005894	10	0	0.64	0	0.64	0.001	-9.32193	0.00391328	0.0072038
Pm006536	10	0	0.64	0	0.64	0.001	-9.32193	0.00391328	0.0072038
Pm006674	10	0	0.64	0	0.64	0.001	-9.32193	0.00391328	0.0072038
Pm006994	10	0	0.64	0	0.64	0.001	-9.32193	0.00391328	0.0072038
Pm007064	10	0	0.64	0	0.64	0.001	-9.32193	0.00391328	0.0072038
Pm008199	10	0	0.64	0	0.64	0.001	-9.32193	0.00391328	0.0072038
Pm011924	10	0	0.64	0	0.64	0.001	-9.32193	0.00391328	0.0072038
Pm013155	10	0	0.64	0	0.64	0.001	-9.32193	0.00391328	0.0072038
Pm014430	10	0	0.64	0	0.64	0.001	-9.32193	0.00391328	0.0072038
Pm014699	10	0	0.64	0	0.64	0.001	-9.32193	0.00391328	0.0072038
Pm017543	10	0	0.64	0	0.64	0.001	-9.32193	0.00391328	0.0072038
Pm017770	10	0	0.64	0	0.64	0.001	-9.32193	0.00391328	0.0072038
Pm018358	10	0	0.64	0	0.64	0.001	-9.32193	0.00391328	0.0072038
Pm019588	10	0	0.64	0	0.64	0.001	-9.32193	0.00391328	0.0072038
Pm019838	10	0	0.64	0	0.64	0.001	-9.32193	0.00391328	0.0072038
Pm020035	10	0	0.64	0	0.64	0.001	-9.32193	0.00391328	0.0072038
Pm020620	10	0	0.64	0	0.64	0.001	-9.32193	0.00391328	0.0072038
Pm020841	10	0	0.64	0	0.64	0.001	-9.32193	0.00391328	0.0072038
Pm021428	10	0	0.64	0	0.64	0.001	-9.32193	0.00391328	0.0072038
Pm024281	10	0	0.64	0	0.64	0.001	-9.32193	0.00391328	0.0072038
Pm025662	10	0	0.64	0	0.64	0.001	-9.32193	0.00391328	0.0072038
Pm026420	10	0	0.64	0	0.64	0.001	-9.32193	0.00391328	0.0072038
Pm027034	10	0	0.64	0	0.64	0.001	-9.32193	0.00391328	0.0072038
Pm027945	10	0	0.64	0	0.64	0.001	-9.32193	0.00391328	0.0072038
Pm027998	10	0	0.64	0	0.64	0.001	-9.32193	0.00391328	0.0072038
Pm029425	10	0	0.64	0	0.64	0.001	-9.32193	0.00391328	0.0072038
Pm029695	10	0	0.64	0	0.64	0.001	-9.32193	0.00391328	0.0072038
Pm029759	10	0	0.64	0	0.64	0.001	-9.32193	0.00391328	0.0072038
Pm030512	10	0	0.64	0	0.64	0.001	-9.32193	0.00391328	0.0072038
Pm031232	10	0	0.64	0	0.64	0.001	-9.32193	0.00391328	0.0072038
Pm000798	9	0	0.58	0	0.58	0.001	-9.17991	0.00782344	0.0138582
Pm001842	9	0	0.58	0	0.58	0.001	-9.17991	0.00782344	0.0138582
Pm002246	9	0	0.58	0	0.58	0.001	-9.17991	0.00782344	0.0138582
Pm004968	9	0	0.58	0	0.58	0.001	-9.17991	0.00782344	0.0138582
Pm006543	9	0	0.58	0	0.58	0.001	-9.17991	0.00782344	0.0138582
Pm006844	9	0	0.58	0	0.58	0.001	-9.17991	0.00782344	0.0138582
Pm007430	9	0	0.58	0	0.58	0.001	-9.17991	0.00782344	0.0138582
Pm007517	9	0	0.58	0	0.58	0.001	-9.17991	0.00782344	0.0138582
Pm008711	9	0	0.58	0	0.58	0.001	-9.17991	0.00782344	0.0138582
Pm010639	9	0	0.58	0	0.58	0.001	-9.17991	0.00782344	0.0138582
Pm011070	9	0	0.58	0	0.58	0.001	-9.17991	0.00782344	0.0138582
Pm011375	9	0	0.58	0	0.58	0.001	-9.17991	0.00782344	0.0138582
Pm012570	9	0	0.58	0	0.58	0.001	-9.17991	0.00782344	0.0138582
Pm012617	9	0	0.58	0	0.58	0.001	-9.17991	0.00782344	0.0138582
Pm012802	9	0	0.58	0	0.58	0.001	-9.17991	0.00782344	0.0138582
Pm012958	9	0	0.58	0	0.58	0.001	-9.17991	0.00782344	0.0138582
Pm014735	9	0	0.58	0	0.58	0.001	-9.17991	0.00782344	0.0138582
Pm015130	9	0	0.58	0	0.58	0.001	-9.17991	0.00782344	0.0138582
Pm020535	9	0	0.58	0	0.58	0.001	-9.17991	0.00782344	0.0138582
Pm021264	9	0	0.58	0	0.58	0.001	-9.17991	0.00782344	0.0138582
Pm022406	9	0	0.58	0	0.58	0.001	-9.17991	0.00782344	0.0138582
Pm022897	9	0	0.58	0	0.58	0.001	-9.17991	0.00782344	0.0138582
Pm024596	9	0	0.58	0	0.58	0.001	-9.17991	0.00782344	0.0138582
Pm025927	9	0	0.58	0	0.58	0.001	-9.17991	0.00782344	0.0138582
Pm029229	9	0	0.58	0	0.58	0.001	-9.17991	0.00782344	0.0138582
Pm029240	9	0	0.58	0	0.58	0.001	-9.17991	0.00782344	0.0138582
Pm030266	9	0	0.58	0	0.58	0.001	-9.17991	0.00782344	0.0138582
Pm030716	9	0	0.58	0	0.58	0.001	-9.17991	0.00782344	0.0138582
Pm000101	8	0	0.52	0	0.52	0.001	-9.02237	0.0156414	0.0264014
Pm000248	8	0	0.52	0	0.52	0.001	-9.02237	0.0156414	0.0264014
Pm000346	8	0	0.52	0	0.52	0.001	-9.02237	0.0156414	0.0264014
Pm001162	8	0	0.52	0	0.52	0.001	-9.02237	0.0156414	0.0264014
Pm002046	8	0	0.52	0	0.52	0.001	-9.02237	0.0156414	0.0264014
Pm002240	8	0	0.52	0	0.52	0.001	-9.02237	0.0156414	0.0264014
Pm004342	8	0	0.52	0	0.52	0.001	-9.02237	0.0156414	0.0264014
Pm004675	8	0	0.52	0	0.52	0.001	-9.02237	0.0156414	0.0264014
Pm005333	8	0	0.52	0	0.52	0.001	-9.02237	0.0156414	0.0264014
Pm006108	8	0	0.52	0	0.52	0.001	-9.02237	0.0156414	0.0264014
Pm006866	8	0	0.52	0	0.52	0.001	-9.02237	0.0156414	0.0264014
Pm007046	8	0	0.52	0	0.52	0.001	-9.02237	0.0156414	0.0264014
Pm007743	8	0	0.52	0	0.52	0.001	-9.02237	0.0156414	0.0264014
Pm008658	8	0	0.52	0	0.52	0.001	-9.02237	0.0156414	0.0264014
Pm008988	8	0	0.52	0	0.52	0.001	-9.02237	0.0156414	0.0264014
Pm009844	8	0	0.52	0	0.52	0.001	-9.02237	0.0156414	0.0264014
Pm009880	8	0	0.52	0	0.52	0.001	-9.02237	0.0156414	0.0264014
Pm010218	8	0	0.52	0	0.52	0.001	-9.02237	0.0156414	0.0264014
Pm011077	8	0	0.52	0	0.52	0.001	-9.02237	0.0156414	0.0264014
Pm011244	8	0	0.52	0	0.52	0.001	-9.02237	0.0156414	0.0264014
Pm011340	8	0	0.52	0	0.52	0.001	-9.02237	0.0156414	0.0264014
Pm011662	8	0	0.52	0	0.52	0.001	-9.02237	0.0156414	0.0264014
Pm012216	8	0	0.52	0	0.52	0.001	-9.02237	0.0156414	0.0264014
Pm012759	8	0	0.52	0	0.52	0.001	-9.02237	0.0156414	0.0264014
Pm013319	8	0	0.52	0	0.52	0.001	-9.02237	0.0156414	0.0264014
Pm013642	8	0	0.52	0	0.52	0.001	-9.02237	0.0156414	0.0264014
Pm014341	8	0	0.52	0	0.52	0.001	-9.02237	0.0156414	0.0264014
Pm014374	8	0	0.52	0	0.52	0.001	-9.02237	0.0156414	0.0264014
Pm014766	8	0	0.52	0	0.52	0.001	-9.02237	0.0156414	0.0264014
Pm015804	8	0	0.52	0	0.52	0.001	-9.02237	0.0156414	0.0264014
Pm016017	8	0	0.52	0	0.52	0.001	-9.02237	0.0156414	0.0264014
Pm016372	8	0	0.52	0	0.52	0.001	-9.02237	0.0156414	0.0264014
Pm016814	8	0	0.52	0	0.52	0.001	-9.02237	0.0156414	0.0264014
Pm017928	8	0	0.52	0	0.52	0.001	-9.02237	0.0156414	0.0264014
Pm018445	8	0	0.52	0	0.52	0.001	-9.02237	0.0156414	0.0264014
Pm018491	8	0	0.52	0	0.52	0.001	-9.02237	0.0156414	0.0264014
Pm019396	8	0	0.52	0	0.52	0.001	-9.02237	0.0156414	0.0264014
Pm019415	8	0	0.52	0	0.52	0.001	-9.02237	0.0156414	0.0264014
Pm021019	8	0	0.52	0	0.52	0.001	-9.02237	0.0156414	0.0264014
Pm021353	8	0	0.52	0	0.52	0.001	-9.02237	0.0156414	0.0264014
Pm021370	8	0	0.52	0	0.52	0.001	-9.02237	0.0156414	0.0264014
Pm021688	8	0	0.52	0	0.52	0.001	-9.02237	0.0156414	0.0264014
Pm022131	8	0	0.52	0	0.52	0.001	-9.02237	0.0156414	0.0264014
Pm022537	8	0	0.52	0	0.52	0.001	-9.02237	0.0156414	0.0264014
Pm023356	8	0	0.52	0	0.52	0.001	-9.02237	0.0156414	0.0264014
Pm023490	8	0	0.52	0	0.52	0.001	-9.02237	0.0156414	0.0264014
Pm023604	8	0	0.52	0	0.52	0.001	-9.02237	0.0156414	0.0264014
Pm023712	8	0	0.52	0	0.52	0.001	-9.02237	0.0156414	0.0264014
Pm023769	8	0	0.52	0	0.52	0.001	-9.02237	0.0156414	0.0264014
Pm025400	8	0	0.52	0	0.52	0.001	-9.02237	0.0156414	0.0264014
Pm025469	8	0	0.52	0	0.52	0.001	-9.02237	0.0156414	0.0264014
Pm025658	8	0	0.52	0	0.52	0.001	-9.02237	0.0156414	0.0264014
Pm025939	8	0	0.52	0	0.52	0.001	-9.02237	0.0156414	0.0264014
Pm027089	8	0	0.52	0	0.52	0.001	-9.02237	0.0156414	0.0264014
Pm027829	8	0	0.52	0	0.52	0.001	-9.02237	0.0156414	0.0264014
Pm027830	8	0	0.52	0	0.52	0.001	-9.02237	0.0156414	0.0264014
Pm027978	8	0	0.52	0	0.52	0.001	-9.02237	0.0156414	0.0264014
Pm028269	8	0	0.52	0	0.52	0.001	-9.02237	0.0156414	0.0264014
Pm028946	8	0	0.52	0	0.52	0.001	-9.02237	0.0156414	0.0264014
Pm030750	8	0	0.52	0	0.52	0.001	-9.02237	0.0156414	0.0264014
Pm006294	4447	10	286.53	0.66	286.53	0.66	-8.762	0	0
Pm000161	11743	56	756.62	3.71	756.62	3.71	-7.67201	0	0
Pm000857	384	2	24.74	0.13	24.74	0.13	-7.57219	5.24905e-89	7.44191e-88
Pm018719	1896	11	122.16	0.73	122.16	0.73	-7.38666	0	0
Pm001912	399	3	25.71	0.2	25.71	0.2	-7.00619	1.05129e-91	1.52716e-90
Pm007610	190	2	12.24	0.13	12.24	0.13	-6.55695	4.32544e-43	3.45989e-42
Pm019423	12272	133	790.71	8.8	790.71	8.8	-6.4895	0	0
Pm019093	278	3	17.91	0.2	17.91	0.2	-6.48462	4.28742e-63	4.66582e-62
Pm018083	815	9	52.51	0.6	52.51	0.6	-6.45149	1.53025e-177	4.01898e-176
Pm018082	88	1	5.67	0.07	5.67	0.07	-6.33985	2.28182e-20	1.1121e-19
Pm015349	943	12	60.76	0.79	60.76	0.79	-6.26513	6.63003e-203	1.9696e-201
Pm001344	154	2	9.92	0.13	9.92	0.13	-6.25376	6.9625e-35	4.83923e-34
Pm012334	149	2	9.6	0.13	9.6	0.13	-6.20645	9.41875e-34	6.38035e-33
Pm015243	288	4	18.56	0.26	18.56	0.26	-6.15754	2.44101e-63	2.66291e-62
Pm013823	77	1	4.96	0.07	4.96	0.07	-6.14684	1.53451e-17	6.81132e-17
Pm020309	575	8	37.05	0.53	37.05	0.53	-6.12734	6.04732e-124	1.1573e-122
Pm030515	141	2	9.08	0.13	9.08	0.13	-6.12611	1.70597e-31	1.10174e-30
Pm005293	73	1	4.7	0.07	4.7	0.07	-6.06916	1.75863e-17	7.79069e-17
Pm020179	336	5	21.65	0.33	21.65	0.33	-6.03576	2.11609e-73	2.57245e-72
Pm018117	335	5	21.58	0.33	21.58	0.33	-6.03109	4.0145e-73	4.87236e-72
Pm012433	122	2	7.86	0.13	7.86	0.13	-5.91795	1.01493e-26	5.90961e-26
Pm003635	48743	789	3140.6	52.21	3140.6	52.21	-5.91057	0	0
Pm023520	4499	73	289.88	4.83	289.88	4.83	-5.90729	0	0
Pm028853	5015	85	323.13	5.63	323.13	5.63	-5.84284	0	0
Pm006589	12787	219	823.89	14.49	823.89	14.49	-5.82932	0	0
Pm018750	284	5	18.3	0.33	18.3	0.33	-5.79323	2.03157e-61	2.14631e-60
Pm005078	59	1	3.8	0.07	3.8	0.07	-5.7625	9.11662e-14	3.48639e-13
Pm021358	161	3	10.37	0.2	10.37	0.2	-5.69627	1.75099e-35	1.23074e-34
Pm022183	99	2	6.38	0.13	6.38	0.13	-5.61697	7.36782e-22	3.76088e-21
Pm031095	52	1	3.35	0.07	3.35	0.07	-5.58066	4.57653e-12	1.62622e-11
Pm012371	95	2	6.12	0.13	6.12	0.13	-5.55695	5.1029e-21	2.53439e-20
Pm027204	50	1	3.22	0.07	3.22	0.07	-5.52356	1.67848e-11	5.82135e-11
Pm002819	184	4	11.86	0.26	11.86	0.26	-5.51145	2.87166e-39	2.1448e-38
Pm029537	47	1	3.03	0.07	3.03	0.07	-5.43582	1.17145e-10	3.88331e-10
Pm007888	46	1	2.96	0.07	2.96	0.07	-5.4021	1.17145e-10	3.88331e-10
Pm000072	865	20	55.73	1.32	55.73	1.32	-5.39984	1.3987e-174	3.61838e-173
Pm026205	131	3	8.44	0.2	8.44	0.2	-5.39917	6.02164e-28	3.60543e-27
Pm024359	130	3	8.38	0.2	8.38	0.2	-5.38888	1.14027e-27	6.78745e-27
Pm010416	45	1	2.9	0.07	2.9	0.07	-5.37255	2.23453e-10	7.31013e-10
Pm020050	1999	47	128.8	3.11	128.8	3.11	-5.37207	0	0
Pm000374	83	2	5.35	0.13	5.35	0.13	-5.36296	5.93541e-18	2.66891e-17
Pm019029	1975	47	127.25	3.11	127.25	3.11	-5.35461	0	0
Pm004669	588	14	37.89	0.93	37.89	0.93	-5.34844	7.44844e-120	1.3864e-118
Pm012128	44	1	2.84	0.07	2.84	0.07	-5.34239	4.25806e-10	1.37159e-09
Pm012940	81	2	5.22	0.13	5.22	0.13	-5.32747	2.12674e-17	9.38987e-17
Pm021249	203	5	13.08	0.33	13.08	0.33	-5.30875	5.48801e-42	4.30838e-41
Pm003306	2104	52	135.56	3.44	135.56	3.44	-5.30038	0	0
Pm015940	79	2	5.09	0.13	5.09	0.13	-5.29108	7.60112e-17	3.29377e-16
Pm001217	3877	97	249.8	6.42	249.8	6.42	-5.28206	0	0
Pm025085	1152	29	74.23	1.92	74.23	1.92	-5.27282	2.66412e-227	8.81321e-226
Pm024584	711	18	45.81	1.19	45.81	1.19	-5.26663	1.22225e-142	2.63848e-141
Pm002613	460	12	29.64	0.79	29.64	0.79	-5.22955	1.54798e-92	2.2663e-91
Pm000749	75	2	4.83	0.13	4.83	0.13	-5.21544	5.11e-16	2.13789e-15
Pm027311	455	12	29.32	0.79	29.32	0.79	-5.21389	1.99415e-92	2.91569e-91
Pm021812	186	5	11.98	0.33	11.98	0.33	-5.18202	7.85438e-39	5.82174e-38
Pm026598	184	5	11.86	0.33	11.86	0.33	-5.16749	2.7877e-38	2.05001e-37
Pm026894	39	1	2.51	0.07	2.51	0.07	-5.16419	1.0519e-08	3.1328e-08
Pm025941	38	1	2.45	0.07	2.45	0.07	-5.12928	1.99006e-08	5.83388e-08
Pm000191	69	2	4.45	0.13	4.45	0.13	-5.09722	2.26288e-14	8.86844e-14
Pm011922	137	4	8.83	0.26	8.83	0.26	-5.08583	1.21652e-28	7.4246e-28
Pm005318	934	27	60.18	1.79	60.18	1.79	-5.07125	4.10234e-182	1.11125e-180
Pm013174	36	1	2.32	0.07	2.32	0.07	-5.05063	3.75948e-08	1.08382e-07
Pm030367	102	3	6.57	0.2	6.57	0.2	-5.03782	1.0351e-21	5.26324e-21
Pm011675	234	7	15.08	0.46	15.08	0.46	-5.03486	8.3478e-47	7.14629e-46
Pm026298	397	12	25.58	0.79	25.58	0.79	-5.01702	4.38337e-79	5.67965e-78
Pm014571	10808	334	696.38	22.1	696.38	22.1	-4.97776	0	0
Pm010601	195	6	12.56	0.4	12.56	0.4	-4.97269	3.85776e-39	2.87175e-38
Pm010069	34	1	2.19	0.07	2.19	0.07	-4.96743	1.33541e-07	3.72121e-07
Pm025130	34	1	2.19	0.07	2.19	0.07	-4.96743	1.33541e-07	3.72121e-07
Pm004641	63	2	4.06	0.13	4.06	0.13	-4.9649	5.20113e-13	1.92375e-12
Pm010750	33	1	2.13	0.07	2.13	0.07	-4.92735	2.51049e-07	6.88191e-07
Pm009938	152	5	9.79	0.33	9.79	0.33	-4.89077	2.31897e-30	1.46596e-29
Pm020111	119	4	7.67	0.26	7.67	0.26	-4.88264	5.41714e-24	2.94684e-23
Pm001694	24973	832	1609.06	55.06	1609.06	55.06	-4.86907	0	0
Pm002758	6762	227	435.69	15.02	435.69	15.02	-4.85835	0	0
Pm004700	31	1	2	0.07	2	0.07	-4.8365	8.82267e-07	2.3204e-06
Pm021635	259	9	16.69	0.6	16.69	0.6	-4.79788	3.35025e-51	3.06205e-50
Pm027498	56	2	3.61	0.13	3.61	0.13	-4.79542	3.08809e-12	1.10714e-11
Pm021410	258	9	16.62	0.6	16.62	0.6	-4.79181	6.23158e-51	5.67471e-50
Pm027227	30	1	1.93	0.07	1.93	0.07	-4.7851	1.64888e-06	4.25431e-06
Pm028384	55	2	3.54	0.13	3.54	0.13	-4.76717	5.82611e-12	2.05883e-11
Pm000638	362	13	23.32	0.86	23.32	0.86	-4.76109	7.23457e-70	8.46448e-69
Pm020500	1306	47	84.15	3.11	84.15	3.11	-4.75798	2.83479e-240	9.79685e-239
Pm015261	9652	350	621.9	23.16	621.9	23.16	-4.74698	0	0
Pm004256	358	13	23.07	0.86	23.07	0.86	-4.74554	8.4074e-69	9.73011e-68
Pm023251	54	2	3.48	0.13	3.48	0.13	-4.7425	1.09806e-11	3.8362e-11
Pm010851	220	8	14.18	0.53	14.18	0.53	-4.74172	1.11247e-42	8.81369e-42
Pm026765	29	1	1.87	0.07	1.87	0.07	-4.73954	3.07473e-06	7.78276e-06
Pm030321	82	3	5.28	0.2	5.28	0.2	-4.72247	8.97272e-17	3.8739e-16
Pm013989	53	2	3.41	0.13	3.41	0.13	-4.71319	2.06736e-11	7.13147e-11
Pm015883	4191	156	270.03	10.32	270.03	10.32	-4.7096	0	0
Pm021578	162	6	10.44	0.4	10.44	0.4	-4.70598	6.49088e-32	4.23333e-31
Pm020693	52	2	3.35	0.13	3.35	0.13	-4.68758	3.88802e-11	1.32028e-10
Pm024005	52	2	3.35	0.13	3.35	0.13	-4.68758	3.88802e-11	1.32028e-10
Pm009669	3936	149	253.6	9.86	253.6	9.86	-4.68482	0	0
Pm016560	210	8	13.53	0.53	13.53	0.53	-4.67403	3.89267e-41	3.00857e-40
Pm011833	51	2	3.29	0.13	3.29	0.13	-4.6615	7.3037e-11	2.44463e-10
Pm027746	51	2	3.29	0.13	3.29	0.13	-4.6615	7.3037e-11	2.44463e-10
Pm027442	155	6	9.99	0.4	9.99	0.4	-4.64241	2.67407e-30	1.68664e-29
Pm009672	27	1	1.74	0.07	1.74	0.07	-4.63559	1.0613e-05	2.56979e-05
Pm020421	27439	1075	1767.95	71.14	1767.95	71.14	-4.63527	0	0
Pm001568	99	4	6.38	0.26	6.38	0.26	-4.61697	3.84611e-19	1.79269e-18
Pm028535	251	10	16.17	0.66	16.17	0.66	-4.61471	1.93979e-48	1.70351e-47
Pm004981	250	10	16.11	0.66	16.11	0.66	-4.60935	3.58811e-48	3.13143e-47
Pm020820	49	2	3.16	0.13	3.16	0.13	-4.60334	2.56799e-10	8.36807e-10
Pm026256	98	4	6.31	0.26	6.31	0.26	-4.60106	7.10924e-19	3.28769e-18
Pm024361	749	30	48.26	1.99	48.26	1.99	-4.59999	7.12591e-138	1.50213e-136
Pm026381	1444	58	93.04	3.84	93.04	3.84	-4.59867	2.1989e-257	8.15193e-256
Pm006719	75	3	4.83	0.2	4.83	0.2	-4.59395	3.77577e-15	1.52644e-14
Pm021887	26	1	1.68	0.07	1.68	0.07	-4.58496	1.96376e-05	4.65643e-05
Pm009369	148	6	9.54	0.4	9.54	0.4	-4.57592	1.08525e-28	6.63063e-28
Pm025193	48	2	3.09	0.13	3.09	0.13	-4.57102	4.80598e-10	1.54343e-09
Pm028197	481	20	30.99	1.32	30.99	1.32	-4.55319	1.8218e-89	2.59272e-88
Pm021239	47	2	3.03	0.13	3.03	0.13	-4.54273	8.98214e-10	2.83827e-09
Pm025343	47	2	3.03	0.13	3.03	0.13	-4.54273	8.98214e-10	2.83827e-09
Pm029181	381	16	24.55	1.06	24.55	1.06	-4.53359	6.39952e-71	7.5744e-70
Pm025849	283	12	18.23	0.79	18.23	0.79	-4.52832	2.52003e-53	2.37586e-52
Pm005417	25	1	1.61	0.07	1.61	0.07	-4.52356	1.96376e-05	4.65643e-05
Pm024863	25	1	1.61	0.07	1.61	0.07	-4.52356	1.96376e-05	4.65643e-05
Pm008211	2863	122	184.47	8.07	184.47	8.07	-4.51467	0	0
Pm005000	92	4	5.93	0.26	5.93	0.26	-4.51145	2.33745e-18	1.06537e-17
Pm024601	46	2	2.96	0.13	2.96	0.13	-4.50901	8.98214e-10	2.83827e-09
Pm019332	3603	155	232.15	10.26	232.15	10.26	-4.49995	0	0
Pm020851	24	1	1.55	0.07	1.55	0.07	-4.46877	3.62271e-05	8.36977e-05
Pm011179	1615	71	104.06	4.7	104.06	4.7	-4.46861	3.71503e-280	1.5095e-278
Pm005572	522	23	33.63	1.52	33.63	1.52	-4.46761	6.28989e-95	9.37381e-94
Pm019649	999	44	64.37	2.91	64.37	2.91	-4.4673	1.26315e-177	3.32136e-176
Pm010505	44	2	2.84	0.13	2.84	0.13	-4.44931	3.12385e-09	9.56515e-09
Pm023026	44	2	2.84	0.13	2.84	0.13	-4.44931	3.12385e-09	9.56515e-09
Pm026733	1437	64	92.59	4.24	92.59	4.24	-4.44872	6.29424e-251	2.25878e-249
Pm003537	247	11	15.91	0.73	15.91	0.73	-4.44589	1.06013e-45	8.90219e-45
Pm002968	687	31	44.26	2.05	44.26	2.05	-4.43231	1.76901e-123	3.36247e-122
Pm029075	87	4	5.61	0.26	5.61	0.26	-4.43142	2.78376e-17	1.22377e-16
Pm015142	574	26	36.98	1.72	36.98	1.72	-4.42626	8.44593e-104	1.36973e-102
Pm023207	832	38	53.61	2.51	53.61	2.51	-4.41674	1.20705e-147	2.70188e-146
Pm019946	546	25	35.18	1.65	35.18	1.65	-4.41422	1.01003e-98	1.5474e-97
Pm000109	43	2	2.77	0.13	2.77	0.13	-4.4133	5.81221e-09	1.75524e-08
Pm011416	23	1	1.48	0.07	1.48	0.07	-4.4021	6.66138e-05	0.000150401
Pm012416	23	1	1.48	0.07	1.48	0.07	-4.4021	6.66138e-05	0.000150401
Pm016297	42	2	2.71	0.13	2.71	0.13	-4.38171	1.07964e-08	3.21158e-08
Pm011335	300	14	19.33	0.93	19.33	0.93	-4.37747	4.63683e-55	4.48854e-54
Pm011462	83	4	5.35	0.26	5.35	0.26	-4.36296	3.27264e-16	1.38312e-15
Pm005161	1582	75	101.93	4.96	101.93	4.96	-4.36109	1.12169e-269	4.33766e-268
Pm003076	63	3	4.06	0.2	4.06	0.2	-4.34341	3.27575e-12	1.17311e-11
Pm003953	22	1	1.42	0.07	1.42	0.07	-4.34239	0.000122056	0.000268944
Pm009883	22	1	1.42	0.07	1.42	0.07	-4.34239	0.000122056	0.000268944
Pm013364	22	1	1.42	0.07	1.42	0.07	-4.34239	0.000122056	0.000268944
Pm020809	22	1	1.42	0.07	1.42	0.07	-4.34239	0.000122056	0.000268944
Pm030665	22	1	1.42	0.07	1.42	0.07	-4.34239	0.000122056	0.000268944
Pm015371	152217	7306	9807.62	483.5	9807.62	483.5	-4.34232	0	0
Pm023906	10392	499	669.58	33.02	669.58	33.02	-4.34184	0	0
Pm019064	166	8	10.7	0.53	10.7	0.53	-4.33547	1.67369e-30	1.06133e-29
Pm024258	81	4	5.22	0.26	5.22	0.26	-4.32747	1.11618e-15	4.60962e-15
Pm025746	1000	49	64.43	3.24	64.43	3.24	-4.31367	8.49799e-173	2.17333e-171
Pm024024	40	2	2.58	0.13	2.58	0.13	-4.31079	3.70572e-08	1.06887e-07
Pm024950	122	6	7.86	0.4	7.86	0.4	-4.29646	4.06934e-23	2.14857e-22
Pm006052	140	7	9.02	0.46	9.02	0.46	-4.29342	9.21051e-26	5.24721e-25
Pm027282	379	19	24.42	1.26	24.42	1.26	-4.27657	5.9727e-68	6.83827e-67
Pm025234	60	3	3.87	0.2	3.87	0.2	-4.27426	2.02233e-11	6.98151e-11
Pm006868	39	2	2.51	0.13	2.51	0.13	-4.2711	6.84614e-08	1.93928e-07
Pm011709	39	2	2.51	0.13	2.51	0.13	-4.2711	6.84614e-08	1.93928e-07
Pm020084	39	2	2.51	0.13	2.51	0.13	-4.2711	6.84614e-08	1.93928e-07
Pm008285	2289	117	147.48	7.74	147.48	7.74	-4.25204	0	0
Pm027124	1507	77	97.1	5.1	97.1	5.1	-4.2509	1.69984e-252	6.12954e-251
Pm011792	59	3	3.8	0.2	3.8	0.2	-4.24793	3.69959e-11	1.25877e-10
Pm028603	233	12	15.01	0.79	15.01	0.79	-4.24793	2.72935e-42	2.15248e-41
Pm008193	3475	179	223.9	11.85	223.9	11.85	-4.2399	0	0
Pm000588	38	2	2.45	0.13	2.45	0.13	-4.2362	1.26225e-07	3.52126e-07
Pm017557	38	2	2.45	0.13	2.45	0.13	-4.2362	1.26225e-07	3.52126e-07
Pm008439	523	27	33.7	1.79	33.7	1.79	-4.23472	5.64969e-92	8.22303e-91
Pm009370	479	25	30.86	1.65	30.86	1.65	-4.2252	4.50655e-84	6.152e-83
Pm024611	115	6	7.41	0.4	7.41	0.4	-4.2114	1.56925e-21	7.92364e-21
Pm030121	247	13	15.91	0.86	15.91	0.86	-4.20945	4.05895e-44	3.31289e-43
Pm015899	20	1	1.29	0.07	1.29	0.07	-4.20387	0.000404902	0.000844559
Pm025453	20	1	1.29	0.07	1.29	0.07	-4.20387	0.000404902	0.000844559
Pm013007	700	37	45.1	2.45	45.1	2.45	-4.20227	1.03918e-120	1.94393e-119
Pm016120	1539	82	99.16	5.43	99.16	5.43	-4.19073	7.32594e-255	2.67612e-253
Pm004434	11549	617	744.12	40.83	744.12	40.83	-4.18783	0	0
Pm025840	806	43	51.93	2.85	51.93	2.85	-4.18753	1.19225e-137	2.51088e-136
Pm016169	355	19	22.87	1.26	22.87	1.26	-4.18196	2.88115e-62	3.08308e-61
Pm020509	92	5	5.93	0.33	5.93	0.33	-4.16749	8.7024e-17	3.76299e-16
Pm024392	36	2	2.32	0.13	2.32	0.13	-4.15754	4.26305e-07	1.152e-06
Pm000958	127	7	8.18	0.46	8.18	0.46	-4.1524	6.88208e-23	3.60565e-22
Pm028934	55	3	3.54	0.2	3.54	0.2	-4.14568	2.24444e-10	7.33933e-10
Pm016766	559	31	36.02	2.05	36.02	2.05	-4.1351	1.67254e-95	2.50424e-94
Pm014963	11920	663	768.03	43.88	768.03	43.88	-4.12953	0	0
Pm019069	1652	92	106.44	6.09	106.44	6.09	-4.12745	2.28766e-268	8.83132e-267
Pm011397	35	2	2.26	0.13	2.26	0.13	-4.11974	4.26305e-07	1.152e-06
Pm003631	1705	96	109.86	6.35	109.86	6.35	-4.11277	5.51275e-276	2.19229e-274
Pm007186	644	37	41.49	2.45	41.49	2.45	-4.08191	1.22873e-108	2.06591e-107
Pm013820	2397	138	154.44	9.13	154.44	9.13	-4.08029	0	0
Pm000069	34	2	2.19	0.13	2.19	0.13	-4.07435	7.80705e-07	2.06053e-06
Pm008354	34	2	2.19	0.13	2.19	0.13	-4.07435	7.80705e-07	2.06053e-06
Pm028452	34	2	2.19	0.13	2.19	0.13	-4.07435	7.80705e-07	2.06053e-06
Pm003928	86	5	5.54	0.33	5.54	0.33	-4.06935	1.71889e-15	7.05064e-15
Pm006672	86	5	5.54	0.33	5.54	0.33	-4.06935	1.71889e-15	7.05064e-15
Pm024161	86	5	5.54	0.33	5.54	0.33	-4.06935	1.71889e-15	7.05064e-15
Pm017686	52	3	3.35	0.2	3.35	0.2	-4.06609	1.3415e-09	4.19995e-09
Pm008683	119	7	7.67	0.46	7.67	0.46	-4.05952	1.49044e-21	7.53754e-21
Pm020173	103	6	6.64	0.4	6.64	0.4	-4.05311	1.1872e-18	5.45428e-18
Pm009602	18	1	1.16	0.07	1.16	0.07	-4.05063	0.00131833	0.00259331
Pm025031	18	1	1.16	0.07	1.16	0.07	-4.05063	0.00131833	0.00259331
Pm027495	18	1	1.16	0.07	1.16	0.07	-4.05063	0.00131833	0.00259331
Pm006816	8247	486	531.37	32.16	531.37	32.16	-4.04638	0	0
Pm011672	389	23	25.06	1.52	25.06	1.52	-4.04324	1.99421e-66	2.24765e-65
Pm010319	102	6	6.57	0.4	6.57	0.4	-4.03782	2.15839e-18	9.84953e-18
Pm026921	252	15	16.24	0.99	16.24	0.99	-4.03598	1.22444e-43	9.90015e-43
Pm018217	84	5	5.41	0.33	5.41	0.33	-4.03509	1.06026e-15	4.38272e-15
Pm011338	33	2	2.13	0.13	2.13	0.13	-4.03427	1.42613e-06	3.69445e-06
Pm022916	83	5	5.35	0.33	5.35	0.33	-4.019	1.9376e-15	7.93036e-15
Pm006103	65	4	4.19	0.26	4.19	0.26	-4.01037	5.31907e-12	1.8847e-11
Pm028717	65	4	4.19	0.26	4.19	0.26	-4.01037	5.31907e-12	1.8847e-11
Pm015125	197	12	12.69	0.79	12.69	0.79	-4.0057	5.29006e-34	3.60641e-33
Pm029345	231	14	14.88	0.93	14.88	0.93	-4	1.66798e-39	1.25246e-38
Pm010300	311	19	20.04	1.26	20.04	1.26	-3.99139	8.94965e-53	8.34297e-52
Pm031249	1567	96	100.96	6.35	100.96	6.35	-3.99088	5.09986e-248	1.80418e-246
Pm010795	32	2	2.06	0.13	2.06	0.13	-3.98606	2.59816e-06	6.60928e-06
Pm016106	32	2	2.06	0.13	2.06	0.13	-3.98606	2.59816e-06	6.60928e-06
Pm027197	32	2	2.06	0.13	2.06	0.13	-3.98606	2.59816e-06	6.60928e-06
Pm015362	64	4	4.12	0.26	4.12	0.26	-3.98606	9.64858e-12	3.3761e-11
Pm021253	1670	103	107.6	6.82	107.6	6.82	-3.97976	1.14711e-262	4.32412e-261
Pm009852	17	1	1.1	0.07	1.1	0.07	-3.974	0.0023592	0.00448999
Pm021373	17	1	1.1	0.07	1.1	0.07	-3.974	0.0023592	0.00448999
Pm000920	258	16	16.62	1.06	16.62	1.06	-3.97078	1.03271e-43	8.368e-43
Pm021592	97	6	6.25	0.4	6.25	0.4	-3.96578	4.2288e-17	1.84816e-16
Pm028074	1105	69	71.2	4.57	71.2	4.57	-3.96161	4.19031e-177	1.09411e-175
Pm021207	703	44	45.3	2.91	45.3	2.91	-3.96042	3.0854e-115	5.52736e-114
Pm018716	159	10	10.24	0.66	10.24	0.66	-3.95561	3.36173e-27	1.97849e-26
Pm008977	48	3	3.09	0.2	3.09	0.2	-3.94953	2.88644e-09	8.85272e-09
Pm030219	127	8	8.18	0.53	8.18	0.53	-3.94804	3.65768e-22	1.88247e-21
Pm017947	14837	937	955.98	62.01	955.98	62.01	-3.94641	0	0
Pm014231	363	23	23.39	1.52	23.39	1.52	-3.94375	2.38804e-60	2.49354e-59
Pm003000	31	2	2	0.13	2	0.13	-3.94342	4.71992e-06	1.17639e-05
Pm026255	31	2	2	0.13	2	0.13	-3.94342	4.71992e-06	1.17639e-05
Pm027270	31	2	2	0.13	2	0.13	-3.94342	4.71992e-06	1.17639e-05
Pm019088	62	4	3.99	0.26	3.99	0.26	-3.93981	3.16062e-11	1.07915e-10
Pm009109	314	20	20.23	1.32	20.23	1.32	-3.93789	8.21591e-53	7.66215e-52
Pm026717	187	12	12.05	0.79	12.05	0.79	-3.93104	1.04841e-31	6.80997e-31
Pm020104	125	8	8.05	0.53	8.05	0.53	-3.92492	1.189e-21	6.03488e-21
Pm003405	61	4	3.93	0.26	3.93	0.26	-3.91795	5.70704e-11	1.91995e-10
Pm003601	248	16	15.98	1.06	15.98	1.06	-3.91413	3.84917e-42	3.03136e-41
Pm008015	13239	858	853.01	56.78	853.01	56.78	-3.90911	0	0
Pm000901	30	2	1.93	0.13	1.93	0.13	-3.89202	8.54838e-06	2.08449e-05
Pm014013	30	2	1.93	0.13	1.93	0.13	-3.89202	8.54838e-06	2.08449e-05
Pm019865	30	2	1.93	0.13	1.93	0.13	-3.89202	8.54838e-06	2.08449e-05
Pm028196	1155	76	74.42	5.03	74.42	5.03	-3.88706	1.50368e-181	4.06829e-180
Pm000440	16	1	1.03	0.07	1.03	0.07	-3.87915	0.000980413	0.00194823
Pm010969	16	1	1.03	0.07	1.03	0.07	-3.87915	0.000980413	0.00194823
Pm028987	16	1	1.03	0.07	1.03	0.07	-3.87915	0.000980413	0.00194823
Pm029807	16	1	1.03	0.07	1.03	0.07	-3.87915	0.000980413	0.00194823
Pm013628	271	18	17.46	1.19	17.46	1.19	-3.87502	4.45189e-45	3.69683e-44
Pm015411	362	24	23.32	1.59	23.32	1.59	-3.87447	2.17639e-59	2.24227e-58
Pm018186	91	6	5.86	0.4	5.86	0.4	-3.87283	8.08301e-16	3.35605e-15
Pm028040	45	3	2.9	0.2	2.9	0.2	-3.85798	9.65198e-09	2.87955e-08
Pm009038	119	8	7.67	0.53	7.67	0.53	-3.85516	4.00721e-20	1.93494e-19
Pm017769	29	2	1.87	0.13	1.87	0.13	-3.84645	1.54321e-05	3.6865e-05
Pm025160	308	21	19.85	1.39	19.85	1.39	-3.83598	7.71868e-51	7.009e-50
Pm000923	323	22	20.81	1.46	20.81	1.46	-3.83324	1.0419e-52	9.69258e-52
Pm028995	219	15	14.11	0.99	14.11	0.99	-3.83315	5.23505e-36	3.71572e-35
Pm014760	2048	140	131.96	9.26	131.96	9.26	-3.83294	1.92539e-306	8.451e-305
Pm015838	73	5	4.7	0.33	4.7	0.33	-3.83212	4.1885e-13	1.55459e-12
Pm025995	234	16	15.08	1.06	15.08	1.06	-3.8305	7.61141e-39	5.64538e-38
Pm027330	1519	104	97.87	6.88	97.87	6.88	-3.83039	2.26862e-232	7.64007e-231
Pm024717	88	6	5.67	0.4	5.67	0.4	-3.82528	4.68489e-15	1.88581e-14
Pm029243	217	15	13.98	0.99	13.98	0.99	-3.81979	9.34378e-36	6.60485e-35
Pm011800	2011	139	129.57	9.2	129.57	9.2	-3.81595	2.36471e-300	1.01606e-298
Pm013471	519	36	33.44	2.38	33.44	2.38	-3.81254	6.66981e-83	8.99563e-82
Pm000868	87	6	5.61	0.4	5.61	0.4	-3.80993	8.39572e-15	3.34948e-14
Pm030216	143	10	9.21	0.66	9.21	0.66	-3.80266	2.47265e-24	1.35862e-23
Pm026703	4600	322	296.39	21.31	296.39	21.31	-3.79789	0	0
Pm011310	15	1	0.97	0.07	0.97	0.07	-3.79256	0.000980413	0.00194823
Pm019246	15	1	0.97	0.07	0.97	0.07	-3.79256	0.000980413	0.00194823
Pm022807	15	1	0.97	0.07	0.97	0.07	-3.79256	0.000980413	0.00194823
Pm025297	15	1	0.97	0.07	0.97	0.07	-3.79256	0.000980413	0.00194823
Pm028392	15	1	0.97	0.07	0.97	0.07	-3.79256	0.000980413	0.00194823
Pm028525	15	1	0.97	0.07	0.97	0.07	-3.79256	0.000980413	0.00194823
Pm000571	28	2	1.8	0.13	1.8	0.13	-3.79141	2.77623e-05	6.49234e-05
Pm005153	28	2	1.8	0.13	1.8	0.13	-3.79141	2.77623e-05	6.49234e-05
Pm013833	28	2	1.8	0.13	1.8	0.13	-3.79141	2.77623e-05	6.49234e-05
Pm015723	28	2	1.8	0.13	1.8	0.13	-3.79141	2.77623e-05	6.49234e-05
Pm030523	28	2	1.8	0.13	1.8	0.13	-3.79141	2.77623e-05	6.49234e-05
Pm015762	1179	83	75.97	5.49	75.97	5.49	-3.79055	4.86974e-181	1.31278e-179
Pm015405	4596	324	296.13	21.44	296.13	21.44	-3.78785	0	0
Pm003989	495	35	31.89	2.32	31.89	2.32	-3.78091	7.59927e-79	9.81821e-78
Pm025902	1099	78	70.81	5.16	70.81	5.16	-3.77851	1.00427e-168	2.51955e-167
Pm008136	930	66	59.92	4.37	59.92	4.37	-3.77733	5.6303e-144	1.22248e-142
Pm001659	646	46	41.62	3.04	41.62	3.04	-3.77513	2.63967e-101	4.16059e-100
Pm017139	3047	217	196.32	14.36	196.32	14.36	-3.77308	0	0
Pm009596	1190	85	76.67	5.63	76.67	5.63	-3.76746	2.24499e-181	6.05931e-180
Pm008458	55	4	3.54	0.26	3.54	0.26	-3.76717	1.06768e-09	3.35721e-09
Pm024925	55	4	3.54	0.26	3.54	0.26	-3.76717	1.06768e-09	3.35721e-09
Pm029161	55	4	3.54	0.26	3.54	0.26	-3.76717	1.06768e-09	3.35721e-09
Pm010133	4648	334	299.48	22.1	299.48	22.1	-3.76034	0	0
Pm003690	249	18	16.04	1.19	16.04	1.19	-3.75264	4.69235e-40	3.55797e-39
Pm015865	2736	199	176.29	13.17	176.29	13.17	-3.74262	0	0
Pm004751	27	2	1.74	0.13	1.74	0.13	-3.7425	4.97586e-05	0.000113672
Pm008611	27	2	1.74	0.13	1.74	0.13	-3.7425	4.97586e-05	0.000113672
Pm027808	27	2	1.74	0.13	1.74	0.13	-3.7425	4.97586e-05	0.000113672
Pm015508	54	4	3.48	0.26	3.48	0.26	-3.7425	1.90731e-09	5.90951e-09
Pm019366	192	14	12.37	0.93	12.37	0.93	-3.73347	2.44169e-31	1.57415e-30
Pm017164	28280	2076	1822.13	137.39	1822.13	137.39	-3.72928	0	0
Pm027369	41	3	2.64	0.2	2.64	0.2	-3.72247	1.05341e-07	2.95558e-07
Pm016157	1056	78	68.04	5.16	68.04	5.16	-3.72094	2.15975e-160	5.18087e-159
Pm016165	231	17	14.88	1.13	14.88	1.13	-3.71898	2.09214e-37	1.51175e-36
Pm005099	431	32	27.77	2.12	27.77	2.12	-3.71139	6.18373e-68	7.07266e-67
Pm024148	1916	143	123.45	9.46	123.45	9.46	-3.70594	4.98534e-279	2.01108e-277
Pm023526	1443	108	92.98	7.15	92.98	7.15	-3.70091	1.00388e-213	3.10995e-212
Pm021405	682	51	43.94	3.38	43.94	3.38	-3.70044	4.77814e-105	7.84545e-104
Pm000963	26	2	1.68	0.13	1.68	0.13	-3.69188	8.8826e-05	0.00019802
Pm001502	26	2	1.68	0.13	1.68	0.13	-3.69188	8.8826e-05	0.00019802
Pm025969	26	2	1.68	0.13	1.68	0.13	-3.69188	8.8826e-05	0.00019802
Pm015067	40	3	2.58	0.2	2.58	0.2	-3.6893	1.9039e-07	5.25634e-07
Pm020785	40	3	2.58	0.2	2.58	0.2	-3.6893	1.9039e-07	5.25634e-07
Pm009483	14	1	0.9	0.07	0.9	0.07	-3.6845	0.00183717	0.00354887
Pm018450	14	1	0.9	0.07	0.9	0.07	-3.6845	0.00183717	0.00354887
Pm030741	14	1	0.9	0.07	0.9	0.07	-3.6845	0.00183717	0.00354887
Pm023594	423	32	27.25	2.12	27.25	2.12	-3.68412	3.26136e-66	3.66846e-65
Pm015990	171	13	11.02	0.86	11.02	0.86	-3.67964	6.42827e-28	3.84684e-27
Pm013494	3157	241	203.41	15.95	203.41	15.95	-3.67276	0	0
Pm024442	91	7	5.86	0.46	5.86	0.46	-3.67119	3.75479e-15	1.51823e-14
Pm019463	3753	287	241.81	18.99	241.81	18.99	-3.67056	0	0
Pm030550	79	6	5.09	0.4	5.09	0.4	-3.66959	4.80794e-13	1.77949e-12
Pm010401	1902	146	122.55	9.66	122.55	9.66	-3.6652	3.50887e-274	1.38071e-272
Pm015650	51	4	3.29	0.26	3.29	0.26	-3.6615	1.07383e-08	3.19471e-08
Pm009539	6580	509	423.96	33.68	423.96	33.68	-3.65396	0	0
Pm004755	78	6	5.03	0.4	5.03	0.4	-3.65249	8.52471e-13	3.12726e-12
Pm024358	2630	204	169.46	13.5	169.46	13.5	-3.64991	0	0
Pm019825	1353	105	87.18	6.95	87.18	6.95	-3.64891	2.63367e-198	7.65163e-197
Pm013803	167	13	10.76	0.86	10.76	0.86	-3.6452	6.43297e-27	3.76134e-26
Pm010135	2238	175	144.2	11.58	144.2	11.58	-3.63836	7.12898491208587e-316	3.22370972970009e-314
Pm023291	179	14	11.53	0.93	11.53	0.93	-3.63202	2.39017e-28	1.44577e-27
Pm000229	2036	160	131.18	10.59	131.18	10.59	-3.63077	9.57939e-289	4.016e-287
Pm009520	25	2	1.61	0.13	1.61	0.13	-3.63048	8.8826e-05	0.00019802
Pm019991	25	2	1.61	0.13	1.61	0.13	-3.63048	8.8826e-05	0.00019802
Pm013394	50	4	3.22	0.26	3.22	0.26	-3.63048	1.90186e-08	5.58189e-08
Pm027676	50	4	3.22	0.26	3.22	0.26	-3.63048	1.90186e-08	5.58189e-08
Pm002077	25125	1983	1618.85	131.23	1618.85	131.23	-3.6248	0	0
Pm020635	126	10	8.12	0.66	8.12	0.66	-3.62094	1.48706e-20	7.29833e-20
Pm008766	227	18	14.63	1.19	14.63	1.19	-3.6199	5.38475e-36	3.82077e-35
Pm000021	717	57	46.2	3.77	46.2	3.77	-3.61526	1.65944e-107	2.76519e-106
Pm005855	38	3	2.45	0.2	2.45	0.2	-3.61471	6.17213e-07	1.64392e-06
Pm026899	38	3	2.45	0.2	2.45	0.2	-3.61471	6.17213e-07	1.64392e-06
Pm012308	3220	256	207.47	16.94	207.47	16.94	-3.6144	0	0
Pm019204	6800	544	438.14	36	438.14	36	-3.60532	0	0
Pm029335	5176	415	333.5	27.46	333.5	27.46	-3.60228	0	0
Pm011248	786	63	50.64	4.17	50.64	4.17	-3.60216	3.89936e-117	7.09317e-116
Pm030516	113	9	7.28	0.6	7.28	0.6	-3.6009	3.26719e-18	1.4816e-17
Pm001278	385	31	24.81	2.05	24.81	2.05	-3.59723	3.37868e-59	3.47139e-58
Pm006432	422	34	27.19	2.25	27.19	2.25	-3.59508	5.1719e-64	5.68351e-63
Pm025464	272	22	17.53	1.46	17.53	1.46	-3.58579	5.71069e-42	4.48163e-41
Pm007453	13	1	0.84	0.07	0.84	0.07	-3.58496	0.0034275	0.0063919
Pm024234	13	1	0.84	0.07	0.84	0.07	-3.58496	0.0034275	0.0063919
Pm008512	74	6	4.77	0.4	4.77	0.4	-3.57592	1.10012e-12	4.0167e-12
Pm018969	74	6	4.77	0.4	4.77	0.4	-3.57592	1.10012e-12	4.0167e-12
Pm003487	24	2	1.55	0.13	1.55	0.13	-3.57568	0.000157883	0.000343669
Pm005579	24	2	1.55	0.13	1.55	0.13	-3.57568	0.000157883	0.000343669
Pm010611	24	2	1.55	0.13	1.55	0.13	-3.57568	0.000157883	0.000343669
Pm013939	24	2	1.55	0.13	1.55	0.13	-3.57568	0.000157883	0.000343669
Pm014021	24	2	1.55	0.13	1.55	0.13	-3.57568	0.000157883	0.000343669
Pm023752	24	2	1.55	0.13	1.55	0.13	-3.57568	0.000157883	0.000343669
Pm024129	24	2	1.55	0.13	1.55	0.13	-3.57568	0.000157883	0.000343669
Pm024598	24	2	1.55	0.13	1.55	0.13	-3.57568	0.000157883	0.000343669
Pm026378	24	2	1.55	0.13	1.55	0.13	-3.57568	0.000157883	0.000343669
Pm021453	294	24	18.94	1.59	18.94	1.59	-3.57434	5.9814e-45	4.95776e-44
Pm022642	501	41	32.28	2.71	32.28	2.71	-3.57428	1.92974e-75	2.38996e-74
Pm016025	476	39	30.67	2.58	30.67	2.58	-3.57139	4.8145e-72	5.77766e-71
Pm004245	48	4	3.09	0.26	3.09	0.26	-3.57102	5.92281e-08	1.68925e-07
Pm020353	48	4	3.09	0.26	3.09	0.26	-3.57102	5.92281e-08	1.68925e-07
Pm001127	293	24	18.88	1.59	18.88	1.59	-3.56976	1.04894e-44	8.64953e-44
Pm020074	427	35	27.51	2.32	27.51	2.32	-3.56776	1.37934e-64	1.521e-63
Pm006638	656	54	42.27	3.57	42.27	3.57	-3.56564	1.42181e-97	2.15909e-96
Pm008351	121	10	7.8	0.66	7.8	0.66	-3.56294	2.59366e-19	1.21676e-18
Pm020262	97	8	6.25	0.53	6.25	0.53	-3.55979	9.29869e-16	3.85366e-15
Pm020848	4414	366	284.4	24.22	284.4	24.22	-3.55365	0	0
Pm014442	192	16	12.37	1.06	12.37	1.06	-3.54471	4.98823e-30	3.13042e-29
Pm015150	1834	153	118.17	10.13	118.17	10.13	-3.54416	3.26995e-256	1.2043e-254
Pm002421	9535	798	614.36	52.81	614.36	52.81	-3.5402	0	0
Pm009601	36	3	2.32	0.2	2.32	0.2	-3.53605	1.97889e-06	5.06905e-06
Pm019051	36	3	2.32	0.2	2.32	0.2	-3.53605	1.97889e-06	5.06905e-06
Pm013171	3505	295	225.83	19.52	225.83	19.52	-3.53221	0	0
Pm020171	272	23	17.53	1.52	17.53	1.52	-3.52768	2.45716e-41	1.90697e-40
Pm016027	59	5	3.8	0.33	3.8	0.33	-3.52546	8.08072e-10	2.56101e-09
Pm011321	921	78	59.34	5.16	59.34	5.16	-3.52356	5.28301e-133	1.0772e-131
Pm005781	94	8	6.06	0.53	6.06	0.53	-3.51525	2.91531e-15	1.18391e-14
Pm013667	94	8	6.06	0.53	6.06	0.53	-3.51525	2.91531e-15	1.18391e-14
Pm014825	2398	205	154.51	13.57	154.51	13.57	-3.50921	0	0
Pm001693	23	2	1.48	0.13	1.48	0.13	-3.50901	0.000279321	0.000591474
Pm005228	23	2	1.48	0.13	1.48	0.13	-3.50901	0.000279321	0.000591474
Pm007846	23	2	1.48	0.13	1.48	0.13	-3.50901	0.000279321	0.000591474
Pm008648	23	2	1.48	0.13	1.48	0.13	-3.50901	0.000279321	0.000591474
Pm010971	23	2	1.48	0.13	1.48	0.13	-3.50901	0.000279321	0.000591474
Pm017940	23	2	1.48	0.13	1.48	0.13	-3.50901	0.000279321	0.000591474
Pm021775	23	2	1.48	0.13	1.48	0.13	-3.50901	0.000279321	0.000591474
Pm024681	23	2	1.48	0.13	1.48	0.13	-3.50901	0.000279321	0.000591474
Pm026609	23	2	1.48	0.13	1.48	0.13	-3.50901	0.000279321	0.000591474
Pm027106	23	2	1.48	0.13	1.48	0.13	-3.50901	0.000279321	0.000591474
Pm030763	23	2	1.48	0.13	1.48	0.13	-3.50901	0.000279321	0.000591474
Pm006164	1480	127	95.36	8.4	95.36	8.4	-3.50492	2.45761e-207	7.40884e-206
Pm019560	35	3	2.26	0.2	2.26	0.2	-3.49825	1.97889e-06	5.06905e-06
Pm028723	35	3	2.26	0.2	2.26	0.2	-3.49825	1.97889e-06	5.06905e-06
Pm019514	105	9	6.77	0.6	6.77	0.6	-3.49612	1.72905e-16	7.38122e-16
Pm029208	70	6	4.51	0.4	4.51	0.4	-3.49506	1.10642e-11	3.86361e-11
Pm005487	255	22	16.43	1.46	16.43	1.46	-3.49229	6.17019e-39	4.58401e-38
Pm005008	288	25	18.56	1.65	18.56	1.65	-3.49166	7.21719e-43	5.74634e-42
Pm023144	115	10	7.41	0.66	7.41	0.66	-3.48894	4.41621e-18	1.99378e-17
Pm000874	1187	103	76.48	6.82	76.48	6.82	-3.48724	7.31512e-168	1.82911e-166
Pm024440	9867	857	635.75	56.71	635.75	56.71	-3.48678	0	0
Pm027497	253	22	16.3	1.46	16.3	1.46	-3.48083	1.89556e-38	1.39716e-37
Pm021538	45	4	2.9	0.26	2.9	0.26	-3.47947	1.82556e-07	5.04502e-07
Pm028125	45	4	2.9	0.26	2.9	0.26	-3.47947	1.82556e-07	5.04502e-07
Pm005996	7479	653	481.89	43.21	481.89	43.21	-3.47927	0	0
Pm023167	103	9	6.64	0.6	6.64	0.6	-3.46815	1.29418e-16	5.55013e-16
Pm015151	1068	94	68.81	6.22	68.81	6.22	-3.46763	1.1711e-150	2.64785e-149
Pm008182	91	8	5.86	0.53	5.86	0.53	-3.46684	1.60323e-14	6.32634e-14
Pm004730	272	24	17.53	1.59	17.53	1.59	-3.46273	1.02899e-40	7.88491e-40
Pm029238	3658	323	235.69	21.38	235.69	21.38	-3.46256	0	0
Pm006604	12	1	0.77	0.07	0.77	0.07	-3.45943	0.00636217	0.0114377
Pm007072	12	1	0.77	0.07	0.77	0.07	-3.45943	0.00636217	0.0114377
Pm012702	12	1	0.77	0.07	0.77	0.07	-3.45943	0.00636217	0.0114377
Pm016295	12	1	0.77	0.07	0.77	0.07	-3.45943	0.00636217	0.0114377
Pm018245	12	1	0.77	0.07	0.77	0.07	-3.45943	0.00636217	0.0114377
Pm022268	12	1	0.77	0.07	0.77	0.07	-3.45943	0.00636217	0.0114377
Pm022622	12	1	0.77	0.07	0.77	0.07	-3.45943	0.00636217	0.0114377
Pm023536	12	1	0.77	0.07	0.77	0.07	-3.45943	0.00636217	0.0114377
Pm007383	169	15	10.89	0.99	10.89	0.99	-3.45943	1.62718e-25	9.21616e-25
Pm011265	68	6	4.38	0.4	4.38	0.4	-3.45286	3.47505e-11	1.18363e-10
Pm013443	68	6	4.38	0.4	4.38	0.4	-3.45286	3.47505e-11	1.18363e-10
Pm016914	68	6	4.38	0.4	4.38	0.4	-3.45286	3.47505e-11	1.18363e-10
Pm015791	214	19	13.79	1.26	13.79	1.26	-3.45213	2.04476e-32	1.35007e-31
Pm022274	112	10	7.22	0.66	7.22	0.66	-3.45146	2.38951e-17	1.05273e-16
Pm008347	44	4	2.84	0.26	2.84	0.26	-3.44931	3.19171e-07	8.69405e-07
Pm015275	44	4	2.84	0.26	2.84	0.26	-3.44931	3.19171e-07	8.69405e-07
Pm003240	2409	215	155.22	14.23	155.22	14.23	-3.44731	5.91693017459477e-319	2.71392284929745e-317
Pm005703	650	58	41.88	3.84	41.88	3.84	-3.44708	4.74201e-93	6.9652e-92
Pm024791	2394	215	154.25	14.23	154.25	14.23	-3.43826	5.38689012688288e-316	2.44085977071559e-314
Pm011921	1714	154	110.44	10.19	110.44	10.19	-3.43804	5.60118e-233	1.89772e-231
Pm027086	399	36	25.71	2.38	25.71	2.38	-3.4333	2.50096e-58	2.54857e-57
Pm020095	77	7	4.96	0.46	4.96	0.46	-3.43063	6.04071e-12	2.13164e-11
Pm000339	497	45	32.02	2.98	32.02	2.98	-3.42559	2.20775e-71	2.62832e-70
Pm003358	100	9	6.44	0.6	6.44	0.6	-3.42403	7.11641e-16	2.9602e-15
Pm016419	100	9	6.44	0.6	6.44	0.6	-3.42403	7.11641e-16	2.9602e-15
Pm002092	55	5	3.54	0.33	3.54	0.33	-3.42321	4.43322e-09	1.34714e-08
Pm002526	37246	3382	2399.83	223.81	2399.83	223.81	-3.42259	0	0
Pm000267	121	11	7.8	0.73	7.8	0.73	-3.41751	1.07814e-18	4.96236e-18
Pm004927	121	11	7.8	0.73	7.8	0.73	-3.41751	1.07814e-18	4.96236e-18
Pm011576	121	11	7.8	0.73	7.8	0.73	-3.41751	1.07814e-18	4.96236e-18
Pm020465	1118	102	72.03	6.75	72.03	6.75	-3.41564	6.29281e-155	1.46869e-153
Pm005562	394	36	25.39	2.38	25.39	2.38	-3.41523	2.25874e-57	2.26571e-56
Pm010274	130	12	8.38	0.79	8.38	0.79	-3.40703	4.88481e-20	2.3511e-19
Pm029051	3973	366	255.99	24.22	255.99	24.22	-3.40182	0	0
Pm010337	54	5	3.48	0.33	3.48	0.33	-3.39855	7.78469e-09	2.33395e-08
Pm001913	173	16	11.15	1.06	11.15	1.06	-3.39491	7.00862e-26	4.005e-25
Pm016186	1112	103	71.65	6.82	71.65	6.82	-3.39312	5.6928e-153	1.30556e-151
Pm016775	140	13	9.02	0.86	9.02	0.86	-3.39072	5.08323e-21	2.52518e-20
Pm005740	408	38	26.29	2.51	26.29	2.51	-3.38875	2.0065e-58	2.04842e-57
Pm003377	42	4	2.71	0.26	2.71	0.26	-3.38171	2.5668e-07	7.02938e-07
Pm006702	42	4	2.71	0.26	2.71	0.26	-3.38171	2.5668e-07	7.02938e-07
Pm012315	42	4	2.71	0.26	2.71	0.26	-3.38171	2.5668e-07	7.02938e-07
Pm025884	42	4	2.71	0.26	2.71	0.26	-3.38171	2.5668e-07	7.02938e-07
Pm000581	2023	189	130.35	12.51	130.35	12.51	-3.38124	5.20686e-266	1.99291e-264
Pm027470	160	15	10.31	0.99	10.31	0.99	-3.38047	1.38694e-23	7.43313e-23
Pm020607	192	18	12.37	1.19	12.37	1.19	-3.37781	3.44625e-28	2.07729e-27
Pm012992	150	14	9.66	0.93	9.66	0.93	-3.37672	1.33731e-22	6.95607e-22
Pm001229	21	2	1.35	0.13	1.35	0.13	-3.37638	0.000860688	0.00173149
Pm012963	21	2	1.35	0.13	1.35	0.13	-3.37638	0.000860688	0.00173149
Pm018694	21	2	1.35	0.13	1.35	0.13	-3.37638	0.000860688	0.00173149
Pm026134	21	2	1.35	0.13	1.35	0.13	-3.37638	0.000860688	0.00173149
Pm023352	256	24	16.49	1.59	16.49	1.59	-3.37449	4.17664e-37	3.00732e-36
Pm020458	85	8	5.48	0.53	5.48	0.53	-3.37011	2.67356e-13	1.0026e-12
Pm003186	13127	1239	845.8	81.99	845.8	81.99	-3.3668	0	0
Pm027542	64	6	4.12	0.4	4.12	0.4	-3.36457	1.90886e-10	6.26756e-10
Pm002003	348	33	22.42	2.18	22.42	2.18	-3.36239	9.04165e-50	8.12156e-49
Pm005574	209	20	13.47	1.32	13.47	1.32	-3.35114	1.32463e-30	8.41408e-30
Pm017785	95	9	6.12	0.6	6.12	0.6	-3.3505	6.79027e-15	2.71914e-14
Pm015197	188	18	12.11	1.19	12.11	1.19	-3.34717	3.12089e-27	1.83771e-26
Pm029098	41	4	2.64	0.26	2.64	0.26	-3.34395	4.5458e-07	1.22589e-06
Pm024659	167	16	10.76	1.06	10.76	1.06	-3.34354	1.94412e-24	1.07137e-23
Pm002867	11	1	0.71	0.07	0.71	0.07	-3.34239	0.0117402	0.0203796
Pm003386	11	1	0.71	0.07	0.71	0.07	-3.34239	0.0117402	0.0203796
Pm016610	11	1	0.71	0.07	0.71	0.07	-3.34239	0.0117402	0.0203796
Pm003503	426	41	27.45	2.71	27.45	2.71	-3.34044	7.67267e-60	7.93775e-59
Pm022917	2946	284	189.82	18.79	189.82	18.79	-3.3366	0	0
Pm026207	1595	154	102.77	10.19	102.77	10.19	-3.33419	1.87061e-210	5.71607e-209
Pm012112	14145	1370	911.39	90.66	911.39	90.66	-3.32953	0	0
Pm003001	2570	249	165.59	16.48	165.59	16.48	-3.32883	0	0
Pm022546	237	23	15.27	1.52	15.27	1.52	-3.32856	3.16839e-34	2.17055e-33
Pm023351	11150	1082	718.42	71.6	718.42	71.6	-3.3268	0	0
Pm020838	185	18	11.92	1.19	11.92	1.19	-3.32435	2.43592e-27	1.43739e-26
Pm019327	216	21	13.92	1.39	13.92	1.39	-3.324	7.23659e-31	4.61894e-30
Pm016491	606	59	39.05	3.9	39.05	3.9	-3.32378	1.04672e-83	1.4237e-82
Pm000590	31	3	2	0.2	2	0.2	-3.32193	1.95723e-05	4.64241e-05
Pm009499	31	3	2	0.2	2	0.2	-3.32193	1.95723e-05	4.64241e-05
Pm014732	2793	272	179.96	18	179.96	18	-3.32161	0	0
Pm020937	1169	114	75.32	7.54	75.32	7.54	-3.3204	2.55943e-156	6.00475e-155
Pm010498	93	9	5.99	0.6	5.99	0.6	-3.31952	2.08123e-14	8.16366e-14
Pm009913	62	6	3.99	0.4	3.99	0.4	-3.31832	5.88652e-10	1.88156e-09
Pm002544	102	10	6.57	0.66	6.57	0.66	-3.31536	3.55557e-15	1.43923e-14
Pm018094	409	40	26.35	2.65	26.35	2.65	-3.31374	1.75966e-57	1.76905e-56
Pm000990	20	2	1.29	0.13	1.29	0.13	-3.31079	0.00149764	0.00292525
Pm004474	20	2	1.29	0.13	1.29	0.13	-3.31079	0.00149764	0.00292525
Pm005988	20	2	1.29	0.13	1.29	0.13	-3.31079	0.00149764	0.00292525
Pm015385	20	2	1.29	0.13	1.29	0.13	-3.31079	0.00149764	0.00292525
Pm016183	20	2	1.29	0.13	1.29	0.13	-3.31079	0.00149764	0.00292525
Pm018341	20	2	1.29	0.13	1.29	0.13	-3.31079	0.00149764	0.00292525
Pm018980	20	2	1.29	0.13	1.29	0.13	-3.31079	0.00149764	0.00292525
Pm019324	20	2	1.29	0.13	1.29	0.13	-3.31079	0.00149764	0.00292525
Pm021574	20	2	1.29	0.13	1.29	0.13	-3.31079	0.00149764	0.00292525
Pm022889	20	2	1.29	0.13	1.29	0.13	-3.31079	0.00149764	0.00292525
Pm012572	214	21	13.79	1.39	13.79	1.39	-3.31047	3.27288e-31	2.10397e-30
Pm015216	214	21	13.79	1.39	13.79	1.39	-3.31047	3.27288e-31	2.10397e-30
Pm008782	174	17	11.21	1.13	11.21	1.13	-3.31039	1.57326e-25	8.91753e-25
Pm027211	244	24	15.72	1.59	15.72	1.59	-3.3055	1.00065e-34	6.93128e-34
Pm016818	61	6	3.93	0.4	3.93	0.4	-3.29646	1.03058e-09	3.2442e-09
Pm027763	160	16	10.31	1.06	10.31	1.06	-3.28191	5.24286e-23	2.75843e-22
Pm003070	60	6	3.87	0.4	3.87	0.4	-3.27426	1.80048e-09	5.59089e-09
Pm009949	60	6	3.87	0.4	3.87	0.4	-3.27426	1.80048e-09	5.59089e-09
Pm005303	69	7	4.45	0.46	4.45	0.46	-3.2741	7.85989e-11	2.62883e-10
Pm020895	39	4	2.51	0.26	2.51	0.26	-3.2711	1.41326e-06	3.66239e-06
Pm029511	39	4	2.51	0.26	2.51	0.26	-3.2711	1.41326e-06	3.66239e-06
Pm020596	30	3	1.93	0.2	1.93	0.2	-3.27053	3.43905e-05	7.96351e-05
Pm000375	139	14	8.96	0.93	8.96	0.93	-3.2682	3.37069e-20	1.63215e-19
Pm027094	7629	772	491.55	51.09	491.55	51.09	-3.26623	0	0
Pm004663	109	11	7.02	0.73	7.02	0.73	-3.2655	4.8578e-16	2.03465e-15
Pm015809	395	40	25.45	2.65	25.45	2.65	-3.2636	1.95964e-54	1.88476e-53
Pm016742	10693	1085	688.97	71.8	688.97	71.8	-3.26239	0	0
Pm001620	147	15	9.47	0.99	9.47	0.99	-3.25786	2.70346e-21	1.35772e-20
Pm010165	1971	201	127	13.3	127	13.3	-3.25533	3.04646e-249	1.08459e-247
Pm006700	1311	134	84.47	8.87	84.47	8.87	-3.25143	2.32026e-170	5.84732e-169
Pm019758	1387	142	89.37	9.4	89.37	9.4	-3.24906	3.76259e-179	9.96355e-178
Pm019519	146	15	9.41	0.99	9.41	0.99	-3.24869	4.67587e-21	2.32694e-20
Pm003035	2658	273	171.26	18.07	171.26	18.07	-3.24452	0	0
Pm024098	1215	125	78.28	8.27	78.28	8.27	-3.24268	4.29328e-158	1.02006e-156
Pm003961	19	2	1.22	0.13	1.22	0.13	-3.2303	0.00258886	0.00489798
Pm008210	19	2	1.22	0.13	1.22	0.13	-3.2303	0.00258886	0.00489798
Pm015080	19	2	1.22	0.13	1.22	0.13	-3.2303	0.00258886	0.00489798
Pm016016	19	2	1.22	0.13	1.22	0.13	-3.2303	0.00258886	0.00489798
Pm019815	19	2	1.22	0.13	1.22	0.13	-3.2303	0.00258886	0.00489798
Pm020792	19	2	1.22	0.13	1.22	0.13	-3.2303	0.00258886	0.00489798
Pm026837	19	2	1.22	0.13	1.22	0.13	-3.2303	0.00258886	0.00489798
Pm027387	19	2	1.22	0.13	1.22	0.13	-3.2303	0.00258886	0.00489798
Pm006597	482	50	31.06	3.31	31.06	3.31	-3.23015	2.00136e-65	2.22993e-64
Pm014711	202	21	13.02	1.39	13.02	1.39	-3.22757	1.34822e-28	8.20829e-28
Pm023554	3671	382	236.53	25.28	236.53	25.28	-3.22595	0	0
Pm006459	58	6	3.74	0.4	3.74	0.4	-3.22497	5.45904e-09	1.65037e-08
Pm024868	87	9	5.61	0.6	5.61	0.6	-3.22497	5.79189e-13	2.13732e-12
Pm024360	143	15	9.21	0.99	9.21	0.99	-3.2177	1.39485e-20	6.84874e-20
Pm008293	449	47	28.93	3.11	28.93	3.11	-3.21758	9.80108e-61	1.02868e-59
Pm003582	429	45	27.64	2.98	27.64	2.98	-3.21337	2.98746e-58	3.03605e-57
Pm007002	105	11	6.77	0.73	6.77	0.73	-3.21319	4.32284e-15	1.74289e-14
Pm026220	390	41	25.13	2.71	25.13	2.71	-3.21305	6.12701e-53	5.73072e-52
Pm002351	171	18	11.02	1.19	11.02	1.19	-3.21109	3.04273e-24	1.66778e-23
Pm017334	181	19	11.66	1.26	11.66	1.26	-3.21007	3.02791e-25	1.70635e-24
Pm000788	3981	419	256.5	27.73	256.5	27.73	-3.20944	0	0
Pm023190	11205	1182	721.96	78.22	721.96	78.22	-3.20631	0	0
Pm006998	985	104	63.47	6.88	63.47	6.88	-3.20559	6.70419e-128	1.31902e-126
Pm006945	897	95	57.8	6.29	57.8	6.29	-3.19994	1.21459e-116	2.20049e-115
Pm018566	37	4	2.38	0.26	2.38	0.26	-3.19438	4.33794e-06	1.08456e-05
Pm008499	10	1	0.64	0.07	0.64	0.07	-3.19265	0.0215151	0.0355532
Pm017540	10	1	0.64	0.07	0.64	0.07	-3.19265	0.0215151	0.0355532
Pm020463	10	1	0.64	0.07	0.64	0.07	-3.19265	0.0215151	0.0355532
Pm020570	10	1	0.64	0.07	0.64	0.07	-3.19265	0.0215151	0.0355532
Pm024203	10	1	0.64	0.07	0.64	0.07	-3.19265	0.0215151	0.0355532
Pm031015	10	1	0.64	0.07	0.64	0.07	-3.19265	0.0215151	0.0355532
Pm009800	85	9	5.48	0.6	5.48	0.6	-3.19114	1.73377e-12	6.27814e-12
Pm029456	197	21	12.69	1.39	12.69	1.39	-3.19054	2.02742e-27	1.1995e-26
Pm005220	75	8	4.83	0.53	4.83	0.53	-3.18796	6.60942e-11	2.21688e-10
Pm009675	93	10	5.99	0.66	5.99	0.66	-3.18202	7.8426e-14	3.00892e-13
Pm022814	121	13	7.8	0.86	7.8	0.86	-3.18107	1.57925e-17	7.00571e-17
Pm000054	111	12	7.15	0.79	7.15	0.79	-3.17802	5.90139e-16	2.46439e-15
Pm028169	612	66	39.43	4.37	39.43	4.37	-3.17359	2.42346e-80	3.17128e-79
Pm015996	2946	318	189.82	21.04	189.82	21.04	-3.17343	0	0
Pm002392	84	9	5.41	0.6	5.41	0.6	-3.17259	1.73377e-12	6.27814e-12
Pm011015	954	103	61.47	6.82	61.47	6.82	-3.17204	9.12823e-123	1.72774e-121
Pm019917	509	55	32.8	3.64	32.8	3.64	-3.17169	1.32282e-67	1.50607e-66
Pm014910	74	8	4.77	0.53	4.77	0.53	-3.16993	6.60942e-11	2.21688e-10
Pm010277	46	5	2.96	0.33	2.96	0.33	-3.16506	6.41947e-07	1.70656e-06
Pm007018	11111	1211	715.9	80.14	715.9	80.14	-3.15916	0	0
Pm001595	2853	311	183.82	20.58	183.82	20.58	-3.15898	0	0
Pm001199	18	2	1.16	0.13	1.16	0.13	-3.15754	0.00444281	0.00812192
Pm008289	18	2	1.16	0.13	1.16	0.13	-3.15754	0.00444281	0.00812192
Pm012049	18	2	1.16	0.13	1.16	0.13	-3.15754	0.00444281	0.00812192
Pm013214	18	2	1.16	0.13	1.16	0.13	-3.15754	0.00444281	0.00812192
Pm024812	18	2	1.16	0.13	1.16	0.13	-3.15754	0.00444281	0.00812192
Pm027004	18	2	1.16	0.13	1.16	0.13	-3.15754	0.00444281	0.00812192
Pm028388	18	2	1.16	0.13	1.16	0.13	-3.15754	0.00444281	0.00812192
Pm008419	36	4	2.32	0.26	2.32	0.26	-3.15754	7.5604e-06	1.8567e-05
Pm030793	119	13	7.67	0.86	7.67	0.86	-3.15682	4.69473e-17	2.0498e-16
Pm014337	2189	239	141.04	15.82	141.04	15.82	-3.15628	1.26724e-264	4.81744e-263
Pm019546	73	8	4.7	0.53	4.7	0.53	-3.1486	1.13548e-10	3.76908e-10
Pm024623	55	6	3.54	0.4	3.54	0.4	-3.14568	2.83125e-08	8.22352e-08
Pm024841	63	7	4.06	0.46	4.06	0.46	-3.14177	1.25169e-09	3.92317e-09
Pm011337	934	103	60.18	6.82	60.18	6.82	-3.14144	8.93708e-119	1.64169e-117
Pm024006	163	18	10.5	1.19	10.5	1.19	-3.14136	1.33889e-22	6.96268e-22
Pm029071	879	97	56.64	6.42	56.64	6.42	-3.14118	5.46333e-112	9.51375e-111
Pm010174	82	9	5.28	0.6	5.28	0.6	-3.1375	5.15561e-12	1.82851e-11
Pm023826	567	63	36.53	4.17	36.53	4.17	-3.13096	1.89809e-73	2.30994e-72
Pm025149	538	60	34.66	3.97	34.66	3.97	-3.12606	1.02429e-69	1.19593e-68
Pm000177	27	3	1.74	0.2	1.74	0.2	-3.12102	0.000181736	0.000393035
Pm006696	27	3	1.74	0.2	1.74	0.2	-3.12102	0.000181736	0.000393035
Pm009019	27	3	1.74	0.2	1.74	0.2	-3.12102	0.000181736	0.000393035
Pm018456	35	4	2.26	0.26	2.26	0.26	-3.11974	1.31274e-05	3.15647e-05
Pm026351	35	4	2.26	0.26	2.26	0.26	-3.11974	1.31274e-05	3.15647e-05
Pm000955	232	26	14.95	1.72	14.95	1.72	-3.11967	4.82577e-31	3.08984e-30
Pm005326	812	91	52.32	6.02	52.32	6.02	-3.11953	1.77068e-103	2.86335e-102
Pm024967	500	56	32.22	3.71	32.22	3.71	-3.11847	3.10498e-65	3.45274e-64
Pm024055	3573	402	230.21	26.6	230.21	26.6	-3.11345	0	0
Pm023830	4245	478	273.51	31.63	273.51	31.63	-3.11223	0	0
Pm013618	106	12	6.83	0.79	6.83	0.79	-3.11196	8.77121e-15	3.49431e-14
Pm014863	142	16	9.15	1.06	9.15	1.06	-3.10971	8.56685e-20	4.083e-19
Pm008296	477	54	30.73	3.57	30.73	3.57	-3.10565	1.52795e-61	1.61729e-60
Pm005922	44	5	2.84	0.33	2.84	0.33	-3.10535	1.09983e-06	2.87005e-06
Pm019579	44	5	2.84	0.33	2.84	0.33	-3.10535	1.09983e-06	2.87005e-06
Pm013756	132	15	8.51	0.99	8.51	0.99	-3.10366	3.1027e-18	1.40814e-17
Pm026382	80	9	5.15	0.6	5.15	0.6	-3.10154	1.52244e-11	5.28833e-11
Pm004804	334	38	21.52	2.51	21.52	2.51	-3.09992	6.419e-44	5.23153e-43
Pm019290	810	92	52.19	6.09	52.19	6.09	-3.09926	5.70315e-102	9.06562e-101
Pm006264	554	63	35.7	4.17	35.7	4.17	-3.0978	2.83851e-71	3.37745e-70
Pm018236	984	112	63.4	7.41	63.4	7.41	-3.09694	1.29155e-122	2.44045e-121
Pm014891	219	25	14.11	1.65	14.11	1.65	-3.09618	2.40499e-29	1.49257e-28
Pm026889	53	6	3.41	0.4	3.41	0.4	-3.0917	4.87585e-08	1.3974e-07
Pm021782	946	108	60.95	7.15	60.95	7.15	-3.09161	2.55301e-118	4.68205e-117
Pm019486	113	13	7.28	0.86	7.28	0.86	-3.08153	7.00359e-16	2.91652e-15
Pm021697	113	13	7.28	0.86	7.28	0.86	-3.08153	7.00359e-16	2.91652e-15
Pm002776	17	2	1.1	0.13	1.1	0.13	-3.08092	0.00756354	0.0134744
Pm010659	17	2	1.1	0.13	1.1	0.13	-3.08092	0.00756354	0.0134744
Pm011381	17	2	1.1	0.13	1.1	0.13	-3.08092	0.00756354	0.0134744
Pm014251	17	2	1.1	0.13	1.1	0.13	-3.08092	0.00756354	0.0134744
Pm024002	235	27	15.14	1.79	15.14	1.79	-3.08033	5.69911e-31	3.64383e-30
Pm020840	216	25	13.92	1.65	13.92	1.65	-3.07662	1.18137e-28	7.21199e-28
Pm007808	424	49	27.32	3.24	27.32	3.24	-3.07589	2.1908e-54	2.10439e-53
Pm030465	476	55	30.67	3.64	30.67	3.64	-3.07482	8.7019e-61	9.1374e-60
Pm013856	510	59	32.86	3.9	32.86	3.9	-3.07479	3.89245e-65	4.31983e-64
Pm015215	34	4	2.19	0.26	2.19	0.26	-3.07435	1.31274e-05	3.15647e-05
Pm026046	34	4	2.19	0.26	2.19	0.26	-3.07435	1.31274e-05	3.15647e-05
Pm012487	588	68	37.89	4.5	37.89	4.5	-3.07382	1.56787e-74	1.92372e-73
Pm018323	709	82	45.68	5.43	45.68	5.43	-3.07254	3.6993e-89	5.25136e-88
Pm022127	26	3	1.68	0.2	1.68	0.2	-3.07039	0.000313464	0.000660902
Pm018822	69	8	4.45	0.53	4.45	0.53	-3.06974	9.68994e-10	3.05461e-09
Pm023091	69	8	4.45	0.53	4.45	0.53	-3.06974	9.68994e-10	3.05461e-09
Pm011571	284	33	18.3	2.18	18.3	2.18	-3.06944	8.09766e-37	5.81378e-36
Pm017228	86	10	5.54	0.66	5.54	0.66	-3.06935	3.51258e-12	1.25512e-11
Pm010685	78	9	5.03	0.6	5.03	0.6	-3.06752	4.46283e-11	1.50998e-10
Pm009666	1420	165	91.49	10.92	91.49	10.92	-3.06664	1.70311e-171	4.32604e-170
Pm008504	52	6	3.35	0.4	3.35	0.4	-3.06609	8.37426e-08	2.36289e-07
Pm001993	1942	226	125.13	14.96	125.13	14.96	-3.06425	8.47711e-229	2.82516e-227
Pm027460	7146	832	460.43	55.06	460.43	55.06	-3.06391	0	0
Pm027721	970	113	62.5	7.48	62.5	7.48	-3.06275	1.80187e-119	3.34001e-118
Pm006901	1927	225	124.16	14.89	124.16	14.89	-3.05978	1.23693e-226	4.08588e-225
Pm002578	428	50	27.58	3.31	27.58	3.31	-3.05872	9.17213e-55	8.84064e-54
Pm022936	146	17	9.41	1.13	9.41	1.13	-3.05787	5.92531e-20	2.84154e-19
Pm017077	102	12	6.57	0.79	6.57	0.79	-3.05597	4.35586e-14	1.68822e-13
Pm002956	564	66	36.34	4.37	36.34	4.37	-3.05585	3.50913e-71	4.16656e-70
Pm015123	3933	461	253.41	30.51	253.41	30.51	-3.05412	0	0
Pm004750	589	69	37.95	4.57	37.95	4.57	-3.05383	3.13369e-74	3.83654e-73
Pm026793	85	10	5.48	0.66	5.48	0.66	-3.05364	6.00656e-12	2.12026e-11
Pm028748	170	20	10.95	1.32	10.95	1.32	-3.05232	6.43594e-23	3.37349e-22
Pm003813	1061	125	68.36	8.27	68.36	8.27	-3.04719	2.65446e-129	5.25944e-128
Pm021657	220	26	14.18	1.72	14.18	1.72	-3.04338	4.81027e-29	2.96645e-28
Pm023331	220	26	14.18	1.72	14.18	1.72	-3.04338	4.81027e-29	2.96645e-28
Pm008222	779	92	50.19	6.09	50.19	6.09	-3.04289	2.59904e-96	3.90448e-95
Pm006906	152	18	9.79	1.19	9.79	1.19	-3.04035	2.76421e-20	1.34138e-19
Pm014570	203	24	13.08	1.59	13.08	1.59	-3.04026	1.17203e-26	6.8032e-26
Pm023991	549	65	35.37	4.3	35.37	4.3	-3.04012	8.48603e-69	9.81605e-68
Pm029003	448	53	28.87	3.51	28.87	3.51	-3.04003	9.94215e-57	9.88004e-56
Pm026507	51	6	3.29	0.4	3.29	0.4	-3.04002	1.43424e-07	3.98816e-07
Pm010952	42	5	2.71	0.33	2.71	0.33	-3.03775	3.19553e-06	8.0767e-06
Pm013026	42	5	2.71	0.33	2.71	0.33	-3.03775	3.19553e-06	8.0767e-06
Pm006746	93	11	5.99	0.73	5.99	0.73	-3.03659	9.2474e-13	3.38795e-12
Pm008628	33	4	2.13	0.26	2.13	0.26	-3.03427	2.27037e-05	5.35627e-05
Pm023277	33	4	2.13	0.26	2.13	0.26	-3.03427	2.27037e-05	5.35627e-05
Pm014890	67	8	4.32	0.53	4.32	0.53	-3.02697	2.79363e-09	8.58099e-09
Pm026333	67	8	4.32	0.53	4.32	0.53	-3.02697	2.79363e-09	8.58099e-09
Pm011918	125	15	8.05	0.99	8.05	0.99	-3.02349	1.27704e-16	5.47873e-16
Pm006252	3240	389	208.76	25.74	208.76	25.74	-3.01976	0	0
Pm030506	117	14	7.54	0.93	7.54	0.93	-3.01926	4.77819e-16	2.00318e-15
Pm019178	83	10	5.35	0.66	5.35	0.66	-3.019	1.02531e-11	3.58481e-11
Pm029891	981	118	63.21	7.81	63.21	7.81	-3.01676	7.48935e-119	1.378e-117
Pm019453	298	36	19.2	2.38	19.2	2.38	-3.01207	3.29975e-38	2.421e-37
Pm019293	29204	3529	1881.67	233.54	1881.67	233.54	-3.01027	0	0
Pm013228	595	72	38.34	4.76	38.34	4.76	-3.00982	8.67891e-74	1.05908e-72
Pm009782	25	3	1.61	0.2	1.61	0.2	-3.00899	0.000537698	0.00110298
Pm026735	50	6	3.22	0.4	3.22	0.4	-3.00899	2.4492e-07	6.71636e-07
Pm029350	50	6	3.22	0.4	3.22	0.4	-3.00899	2.4492e-07	6.71636e-07
Pm002600	470	57	30.28	3.77	30.28	3.77	-3.00573	1.25957e-58	1.28941e-57
Pm009900	66	8	4.25	0.53	4.25	0.53	-3.0034	4.72674e-09	1.43498e-08
Pm028378	164	20	10.57	1.32	10.57	1.32	-3.00137	1.53852e-21	7.77195e-21
Pm015916	2006	244	129.25	16.15	129.25	16.15	-3.00056	2.07265e-229	6.91778e-228
Pm028509	41	5	2.64	0.33	2.64	0.33	-3	5.41749e-06	1.34412e-05
Pm023607	370	45	23.84	2.98	23.84	2.98	-3	1.10496e-46	9.41967e-46
Pm027893	401	49	25.84	3.24	25.84	3.24	-2.99554	3.54792e-50	3.19455e-49
Pm026120	2859	349	184.21	23.1	184.21	23.1	-2.99539	1.01845846640362e-314	4.58694878371923e-313
Pm025426	115	14	7.41	0.93	7.41	0.93	-2.99417	1.38438e-15	5.69937e-15
Pm006907	319	39	20.55	2.58	20.55	2.58	-2.9937	1.94047e-40	1.47886e-39
Pm019431	4250	522	273.84	34.54	273.84	34.54	-2.98699	0	0
Pm025416	2296	282	147.94	18.66	147.94	18.66	-2.98699	7.997e-258	2.96961e-256
Pm003188	16	2	1.03	0.13	1.03	0.13	-2.98606	0.0127622	0.0220238
Pm009791	16	2	1.03	0.13	1.03	0.13	-2.98606	0.0127622	0.0220238
Pm015066	16	2	1.03	0.13	1.03	0.13	-2.98606	0.0127622	0.0220238
Pm015164	16	2	1.03	0.13	1.03	0.13	-2.98606	0.0127622	0.0220238
Pm019448	16	2	1.03	0.13	1.03	0.13	-2.98606	0.0127622	0.0220238
Pm021425	16	2	1.03	0.13	1.03	0.13	-2.98606	0.0127622	0.0220238
Pm024976	16	2	1.03	0.13	1.03	0.13	-2.98606	0.0127622	0.0220238
Pm027585	16	2	1.03	0.13	1.03	0.13	-2.98606	0.0127622	0.0220238
Pm003843	32	4	2.06	0.26	2.06	0.26	-2.98606	3.91012e-05	9.01152e-05
Pm009159	32	4	2.06	0.26	2.06	0.26	-2.98606	3.91012e-05	9.01152e-05
Pm011555	32	4	2.06	0.26	2.06	0.26	-2.98606	3.91012e-05	9.01152e-05
Pm027635	32	4	2.06	0.26	2.06	0.26	-2.98606	3.91012e-05	9.01152e-05
Pm012191	1155	142	74.42	9.4	74.42	9.4	-2.98496	1.1666e-136	2.44082e-135
Pm020507	81	10	5.22	0.66	5.22	0.66	-2.98351	2.97107e-11	1.01552e-10
Pm012161	909	112	58.57	7.41	58.57	7.41	-2.98262	4.5779e-109	7.75511e-108
Pm002913	1136	140	73.19	9.26	73.19	9.26	-2.98256	4.82919e-134	9.89168e-133
Pm026816	49	6	3.16	0.4	3.16	0.4	-2.98185	4.16972e-07	1.12773e-06
Pm023169	365	45	23.52	2.98	23.52	2.98	-2.9805	1.46231e-45	1.22335e-44
Pm012753	2572	318	165.72	21.04	165.72	21.04	-2.97754	3.57549e-284	1.48234e-282
Pm012997	194	24	12.5	1.59	12.5	1.59	-2.97483	4.01879e-25	2.25569e-24
Pm008307	250	31	16.11	2.05	16.11	2.05	-2.97426	1.43988e-31	9.32847e-31
Pm020513	96	12	6.19	0.79	6.19	0.79	-2.97001	1.03085e-12	3.76868e-12
Pm003190	73	9	4.7	0.6	4.7	0.6	-2.96963	3.74543e-10	1.21029e-09
Pm005777	73	9	4.7	0.6	4.7	0.6	-2.96963	3.74543e-10	1.21029e-09
Pm015637	73	9	4.7	0.6	4.7	0.6	-2.96963	3.74543e-10	1.21029e-09
Pm019474	4785	596	308.31	39.44	308.31	39.44	-2.96665	0	0
Pm013677	393	49	25.32	3.24	25.32	3.24	-2.96621	1.3018e-48	1.14772e-47
Pm027062	842	105	54.25	6.95	54.25	6.95	-2.96454	2.15203e-100	3.35427e-99
Pm002505	465	58	29.96	3.84	29.96	3.84	-2.96386	5.24906e-57	5.2325e-56
Pm019947	144	18	9.28	1.19	9.28	1.19	-2.96316	1.82866e-18	8.35678e-18
Pm013822	5864	733	377.83	48.51	377.83	48.51	-2.96138	0	0
Pm024671	232	29	14.95	1.92	14.95	1.92	-2.96097	1.7594e-29	1.09555e-28
Pm015826	64	8	4.12	0.53	4.12	0.53	-2.95858	2.49931e-09	7.69592e-09
Pm015759	1445	181	93.1	11.98	93.1	11.98	-2.95815	1.46809e-166	3.64246e-165
Pm030399	112	14	7.22	0.93	7.22	0.93	-2.9567	3.98946e-15	1.61108e-14
Pm004195	24	3	1.55	0.2	1.55	0.2	-2.9542	0.000537698	0.00110298
Pm025911	24	3	1.55	0.2	1.55	0.2	-2.9542	0.000537698	0.00110298
Pm024520	1775	223	114.37	14.76	114.37	14.76	-2.95394	4.35098e-201	1.28068e-199
Pm004740	167	21	10.76	1.39	10.76	1.39	-2.95252	1.03758e-21	5.27466e-21
Pm015597	397	50	25.58	3.31	25.58	3.31	-2.95011	5.34668e-49	4.7437e-48
Pm004833	48	6	3.09	0.4	3.09	0.4	-2.94953	7.07644e-07	1.87499e-06
Pm029673	48	6	3.09	0.4	3.09	0.4	-2.94953	7.07644e-07	1.87499e-06
Pm021169	317	40	20.42	2.65	20.42	2.65	-2.94592	1.76119e-39	1.32157e-38
Pm021974	31	4	2	0.26	2	0.26	-2.94342	6.70428e-05	0.000151308
Pm011011	3461	438	223	28.99	223	28.99	-2.94342	0	0
Pm007839	1524	193	98.19	12.77	98.19	12.77	-2.94282	6.19183e-174	1.59445e-172
Pm019542	253	32	16.3	2.12	16.3	2.12	-2.94274	1.62794e-31	1.05316e-30
Pm028523	2121	271	136.66	17.93	136.66	17.93	-2.93014	7.14946e-234	2.43331e-232
Pm007910	78	10	5.03	0.66	5.03	0.66	-2.93002	1.44447e-10	4.76862e-10
Pm028118	71	9	4.57	0.6	4.57	0.6	-2.92916	1.07137e-09	3.36836e-09
Pm013272	156	20	10.05	1.32	10.05	1.32	-2.92859	5.97786e-20	2.86613e-19
Pm022248	1764	226	113.66	14.96	113.66	14.96	-2.92554	1.31351e-197	3.80137e-196
Pm020040	319	41	20.55	2.71	20.55	2.71	-2.92277	1.99925e-39	1.4982e-38
Pm019747	155	20	9.99	1.32	9.99	1.32	-2.91995	1.00427e-19	4.77627e-19
Pm013120	8583	1105	553.02	73.13	553.02	73.13	-2.9188	0	0
Pm016507	272	35	17.53	2.32	17.53	2.32	-2.91763	2.52443e-33	1.6942e-32
Pm017032	899	116	57.92	7.68	57.92	7.68	-2.91488	1.92346e-104	3.13983e-103
Pm017015	132	17	8.51	1.13	8.51	1.13	-2.91284	3.34834e-17	1.4688e-16
Pm029097	209	27	13.47	1.79	13.47	1.79	-2.91172	2.90277e-26	1.67068e-25
Pm009259	749	97	48.26	6.42	48.26	6.42	-2.91018	6.46717e-88	9.12277e-87
Pm027137	147	19	9.47	1.26	9.47	1.26	-2.90994	1.20639e-18	5.54017e-18
Pm000098	899	117	57.92	7.74	57.92	7.74	-2.90366	5.88735e-104	9.56865e-103
Pm009111	353	46	22.74	3.04	22.74	3.04	-2.90309	1.28877e-42	1.02032e-41
Pm008176	1183	154	76.22	10.19	76.22	10.19	-2.90302	4.68531e-135	9.72125e-134
Pm008343	552	72	35.57	4.76	35.57	4.76	-2.90163	3.21893e-65	3.57767e-64
Pm005224	15	2	0.97	0.13	0.97	0.13	-2.89947	0.0213208	0.0352918
Pm011415	15	2	0.97	0.13	0.97	0.13	-2.89947	0.0213208	0.0352918
Pm013450	15	2	0.97	0.13	0.97	0.13	-2.89947	0.0213208	0.0352918
Pm024259	15	2	0.97	0.13	0.97	0.13	-2.89947	0.0213208	0.0352918
Pm024532	15	2	0.97	0.13	0.97	0.13	-2.89947	0.0213208	0.0352918
Pm028230	15	2	0.97	0.13	0.97	0.13	-2.89947	0.0213208	0.0352918
Pm002542	443	58	28.54	3.84	28.54	3.84	-2.89381	4.31869e-53	4.05119e-52
Pm007574	30	4	1.93	0.26	1.93	0.26	-2.89202	0.000114409	0.000252991
Pm023460	190	25	12.24	1.65	12.24	1.65	-2.89107	1.89042e-23	1.00785e-22
Pm006491	457	60	29.45	3.97	29.45	3.97	-2.89106	1.79217e-54	1.72518e-53
Pm003903	69	9	4.45	0.6	4.45	0.6	-2.89077	3.0369e-09	9.30781e-09
Pm020793	84	11	5.41	0.73	5.41	0.73	-2.88966	1.95453e-11	6.75474e-11
Pm017931	23	3	1.48	0.2	1.48	0.2	-2.88753	0.000916869	0.00183989
Pm029637	220	29	14.18	1.92	14.18	1.92	-2.88468	5.09268e-27	2.98546e-26
Pm017236	378	50	24.36	3.31	24.36	3.31	-2.87961	3.0728e-45	2.55922e-44
Pm019451	1798	238	115.85	15.75	115.85	15.75	-2.87883	5.18178e-197	1.49386e-195
Pm006912	2228	295	143.55	19.52	143.55	19.52	-2.87853	3.72783e-239	1.28238e-237
Pm025126	512	68	32.99	4.5	32.99	4.5	-2.87403	2.65254e-60	2.76744e-59
Pm022763	782	104	50.39	6.88	50.39	6.88	-2.87266	8.91775e-90	1.27156e-88
Pm011726	75	10	4.83	0.66	4.83	0.66	-2.87149	6.89312e-10	2.19548e-09
Pm016188	405	54	26.09	3.57	26.09	3.57	-2.8695	4.48564e-48	3.91016e-47
Pm025935	555	74	35.76	4.9	35.76	4.9	-2.86749	6.69558e-65	7.39779e-64
Pm015752	112	15	7.22	0.99	7.22	0.99	-2.8665	1.26955e-14	5.03175e-14
Pm013639	120	16	7.73	1.06	7.73	1.06	-2.8664	3.21528e-15	1.30384e-14
Pm001008	240	32	15.46	2.12	15.46	2.12	-2.8664	4.54951e-29	2.81027e-28
Pm000908	1452	194	93.56	12.84	93.56	12.84	-2.86525	1.36799e-160	3.28509e-159
Pm026421	165	22	10.63	1.46	10.63	1.46	-2.8641	2.84261e-20	1.37913e-19
Pm008841	202	27	13.02	1.79	13.02	1.79	-2.8627	6.34688e-25	3.54644e-24
Pm026417	1292	173	83.25	11.45	83.25	11.45	-2.8621	5.77883e-144	1.25351e-142
Pm020242	1640	220	105.67	14.56	105.67	14.56	-2.85948	3.18924e-179	8.4753e-178
Pm024862	9266	1244	597.03	82.33	597.03	82.33	-2.85831	0	0
Pm015276	45	6	2.9	0.4	2.9	0.4	-2.85798	3.38924e-06	8.5451e-06
Pm002608	766	103	49.35	6.82	49.35	6.82	-2.85521	9.50615e-88	1.33844e-86
Pm029461	437	59	28.16	3.9	28.16	3.9	-2.8521	1.64202e-51	1.50691e-50
Pm018142	1016	137	65.46	9.07	65.46	9.07	-2.85144	3.67137e-114	6.48898e-113
Pm006324	7367	994	474.67	65.78	474.67	65.78	-2.8512	0	0
Pm023561	170	23	10.95	1.52	10.95	1.52	-2.84879	6.68108e-21	3.30941e-20
Pm013346	570	77	36.73	5.1	36.73	5.1	-2.84839	8.62332e-66	9.65131e-65
Pm014296	67	9	4.32	0.6	4.32	0.6	-2.848	8.52581e-09	2.55003e-08
Pm022046	96	13	6.19	0.86	6.19	0.86	-2.84753	3.1556e-12	1.1308e-11
Pm019857	458	62	29.51	4.1	29.51	4.1	-2.84751	1.66092e-53	1.57184e-52
Pm027007	29	4	1.87	0.26	1.87	0.26	-2.84645	0.00019426	0.000418989
Pm029044	3173	430	204.44	28.46	204.44	28.46	-2.84467	0	0
Pm015697	88	12	5.67	0.79	5.67	0.79	-2.84342	3.82431e-11	1.29963e-10
Pm020310	88	12	5.67	0.79	5.67	0.79	-2.84342	3.82431e-11	1.29963e-10
Pm010763	1185	161	76.35	10.65	76.35	10.65	-2.84177	1.14759e-131	2.32304e-130
Pm000605	132	18	8.51	1.19	8.51	1.19	-2.8382	1.03914e-16	4.47265e-16
Pm023013	132	18	8.51	1.19	8.51	1.19	-2.8382	1.03914e-16	4.47265e-16
Pm004817	903	123	58.18	8.14	58.18	8.14	-2.83742	1.84176e-101	2.91318e-100
Pm024251	856	117	55.15	7.74	55.15	7.74	-2.83296	2.19722e-96	3.30305e-95
Pm026568	827	113	53.29	7.48	53.29	7.48	-2.83275	2.97441e-93	4.37463e-92
Pm022315	659	90	42.46	5.96	42.46	5.96	-2.83272	2.39284e-75	2.96024e-74
Pm015860	270	37	17.4	2.45	17.4	2.45	-2.82823	3.90196e-32	2.55525e-31
Pm003232	22	3	1.42	0.2	1.42	0.2	-2.82782	0.0015534	0.00302625
Pm012486	22	3	1.42	0.2	1.42	0.2	-2.82782	0.0015534	0.00302625
Pm019784	22	3	1.42	0.2	1.42	0.2	-2.82782	0.0015534	0.00302625
Pm009867	153	21	9.86	1.39	9.86	1.39	-2.8265	8.6102e-19	3.97526e-18
Pm019094	131	18	8.44	1.19	8.44	1.19	-2.82628	1.73684e-16	7.41165e-16
Pm003723	597	82	38.47	5.43	38.47	5.43	-2.82471	4.24444e-68	4.86949e-67
Pm011787	523	72	33.7	4.76	33.7	4.76	-2.82372	4.48896e-60	4.66557e-59
Pm005323	502	69	32.34	4.57	32.34	4.57	-2.82305	7.10367e-58	7.18666e-57
Pm021826	333	46	21.46	3.04	21.46	3.04	-2.81951	3.78539e-39	2.81898e-38
Pm018131	11615	1606	748.38	106.28	748.38	106.28	-2.8159	0	0
Pm004556	36	5	2.32	0.33	2.32	0.33	-2.81359	2.47469e-05	5.80898e-05
Pm014513	36	5	2.32	0.33	2.32	0.33	-2.81359	2.47469e-05	5.80898e-05
Pm021614	36	5	2.32	0.33	2.32	0.33	-2.81359	2.47469e-05	5.80898e-05
Pm029937	72	10	4.64	0.66	4.64	0.66	-2.81359	1.93227e-09	5.9819e-09
Pm005249	396	55	25.52	3.64	25.52	3.64	-2.80962	7.42106e-46	6.25505e-45
Pm025067	3926	546	252.96	36.13	252.96	36.13	-2.80764	0	0
Pm001085	403	56	25.97	3.71	25.97	3.71	-2.80735	1.10412e-46	9.4161e-46
Pm008206	474	66	30.54	4.37	30.54	4.37	-2.80499	2.23521e-54	2.14521e-53
Pm003865	79	11	5.09	0.73	5.09	0.73	-2.8017	2.62961e-10	8.56265e-10
Pm004912	544	76	35.05	5.03	35.05	5.03	-2.80078	8.44539e-62	8.98585e-61
Pm018523	2604	364	167.78	24.09	167.78	24.09	-2.80006	2.36468e-265	9.03532e-264
Pm002292	5013	702	323	46.46	323	46.46	-2.79747	0	0
Pm004535	1177	165	75.84	10.92	75.84	10.92	-2.79599	1.05496e-127	2.07014e-126
Pm011051	114	16	7.35	1.06	7.35	1.06	-2.79368	6.84453e-14	2.63275e-13
Pm002225	171	24	11.02	1.59	11.02	1.59	-2.79303	1.1986e-20	5.89417e-20
Pm019358	555	78	35.76	5.16	35.76	5.16	-2.7929	8.65495e-63	9.37334e-62
Pm002679	43	6	2.77	0.4	2.77	0.4	-2.79181	5.67158e-06	1.4053e-05
Pm014534	100	14	6.44	0.93	6.44	0.93	-2.79176	1.21127e-12	4.41318e-12
Pm023354	100	14	6.44	0.93	6.44	0.93	-2.79176	1.21127e-12	4.41318e-12
Pm000623	57	8	3.67	0.53	3.67	0.53	-2.79172	1.00305e-07	2.81921e-07
Pm021003	71	10	4.57	0.66	4.57	0.66	-2.79166	3.22379e-09	9.86446e-09
Pm010956	476	67	30.67	4.43	30.67	4.43	-2.79145	2.44359e-54	2.34119e-53
Pm000425	14	2	0.9	0.13	0.9	0.13	-2.79141	0.0213208	0.0352918
Pm003570	14	2	0.9	0.13	0.9	0.13	-2.79141	0.0213208	0.0352918
Pm006161	14	2	0.9	0.13	0.9	0.13	-2.79141	0.0213208	0.0352918
Pm008487	14	2	0.9	0.13	0.9	0.13	-2.79141	0.0213208	0.0352918
Pm009287	14	2	0.9	0.13	0.9	0.13	-2.79141	0.0213208	0.0352918
Pm009530	14	2	0.9	0.13	0.9	0.13	-2.79141	0.0213208	0.0352918
Pm012542	14	2	0.9	0.13	0.9	0.13	-2.79141	0.0213208	0.0352918
Pm016690	14	2	0.9	0.13	0.9	0.13	-2.79141	0.0213208	0.0352918
Pm021535	14	2	0.9	0.13	0.9	0.13	-2.79141	0.0213208	0.0352918
Pm024805	14	2	0.9	0.13	0.9	0.13	-2.79141	0.0213208	0.0352918
Pm025705	14	2	0.9	0.13	0.9	0.13	-2.79141	0.0213208	0.0352918
Pm029547	14	2	0.9	0.13	0.9	0.13	-2.79141	0.0213208	0.0352918
Pm030454	14	2	0.9	0.13	0.9	0.13	-2.79141	0.0213208	0.0352918
Pm031103	14	2	0.9	0.13	0.9	0.13	-2.79141	0.0213208	0.0352918
Pm002401	28	4	1.8	0.26	1.8	0.26	-2.79141	0.000328077	0.000689897
Pm011967	28	4	1.8	0.26	1.8	0.26	-2.79141	0.000328077	0.000689897
Pm012695	28	4	1.8	0.26	1.8	0.26	-2.79141	0.000328077	0.000689897
Pm016820	28	4	1.8	0.26	1.8	0.26	-2.79141	0.000328077	0.000689897
Pm016946	28	4	1.8	0.26	1.8	0.26	-2.79141	0.000328077	0.000689897
Pm020036	28	4	1.8	0.26	1.8	0.26	-2.79141	0.000328077	0.000689897
Pm022591	28	4	1.8	0.26	1.8	0.26	-2.79141	0.000328077	0.000689897
Pm023980	28	4	1.8	0.26	1.8	0.26	-2.79141	0.000328077	0.000689897
Pm024889	28	4	1.8	0.26	1.8	0.26	-2.79141	0.000328077	0.000689897
Pm023314	1429	201	92.07	13.3	92.07	13.3	-2.7913	4.31142e-153	9.89774e-152
Pm002395	810	114	52.19	7.54	52.19	7.54	-2.79114	6.93098e-90	9.90158e-89
Pm029109	554	78	35.7	5.16	35.7	5.16	-2.79048	8.65495e-63	9.37334e-62
Pm012418	341	48	21.97	3.18	21.97	3.18	-2.78844	2.95143e-39	2.20365e-38
Pm020319	461	65	29.7	4.3	29.7	4.3	-2.78805	2.87726e-52	2.66011e-51
Pm006601	9412	1327	606.43	87.82	606.43	87.82	-2.78772	0	0
Pm019456	382	54	24.61	3.57	24.61	3.57	-2.78525	1.61507e-43	1.3021e-42
Pm026708	947	134	61.02	8.87	61.02	8.87	-2.78228	1.4353e-103	2.32436e-102
Pm000633	332	47	21.39	3.11	21.39	3.11	-2.78195	5.40879e-38	3.95288e-37
Pm024398	49	7	3.16	0.46	3.16	0.46	-2.78022	1.25812e-06	3.27092e-06
Pm006398	134	19	8.63	1.26	8.63	1.26	-2.77594	1.87274e-16	7.98095e-16
Pm013445	35	5	2.26	0.33	2.26	0.33	-2.77578	4.18905e-05	9.62173e-05
Pm000762	84	12	5.41	0.79	5.41	0.79	-2.7757	1.00286e-10	3.33727e-10
Pm018148	745	106	48	7.01	48	7.01	-2.77555	2.51993e-82	3.36225e-81
Pm027064	373	53	24.03	3.51	24.03	3.51	-2.77529	1.00595e-42	7.98107e-42
Pm000513	590	84	38.01	5.56	38.01	5.56	-2.77322	6.88439e-66	7.70893e-65
Pm000306	70	10	4.51	0.66	4.51	0.66	-2.77259	5.36552e-09	1.62253e-08
Pm017109	70	10	4.51	0.66	4.51	0.66	-2.77259	5.36552e-09	1.62253e-08
Pm006632	876	125	56.44	8.27	56.44	8.27	-2.77076	9.03454e-96	1.35361e-94
Pm017412	610	87	39.3	5.76	39.3	5.76	-2.77039	7.36567e-68	8.42022e-67
Pm006997	98	14	6.31	0.93	6.31	0.93	-2.76234	3.35274e-12	1.19991e-11
Pm011341	1934	278	124.61	18.4	124.61	18.4	-2.75964	4.82806e-199	1.40634e-197
Pm013035	2881	415	185.63	27.46	185.63	27.46	-2.75703	8.62197e-284	3.56794e-282
Pm009698	21	3	1.35	0.2	1.35	0.2	-2.75489	0.00261354	0.00494175
Pm006588	2031	293	130.86	19.39	130.86	19.39	-2.75464	1.66115e-207	5.02129e-206
Pm014875	360	52	23.2	3.44	23.2	3.44	-2.75364	1.31857e-40	1.00867e-39
Pm026584	298	43	19.2	2.85	19.2	2.85	-2.75207	2.71428e-34	1.86401e-33
Pm021009	567	82	36.53	5.43	36.53	5.43	-2.75006	8.085e-63	8.76879e-62
Pm015864	712	103	45.88	6.82	45.88	6.82	-2.75002	7.26636e-78	9.2706e-77
Pm030375	3281	475	211.4	31.43	211.4	31.43	-2.74976	5.87766578958847e-317	2.67403987928059e-315
Pm026231	118	17	7.6	1.13	7.6	1.13	-2.74968	2.62669e-14	1.02548e-13
Pm008830	477	69	30.73	4.57	30.73	4.57	-2.74938	5.90985e-53	5.53222e-52
Pm014966	23080	3343	1487.09	221.23	1487.09	221.23	-2.74887	0	0
Pm011377	221	32	14.24	2.12	14.24	2.12	-2.74781	8.10445e-26	4.62649e-25
Pm012833	7293	1061	469.9	70.21	469.9	70.21	-2.74261	0	0
Pm000674	27	4	1.74	0.26	1.74	0.26	-2.7425	0.000550905	0.0011276
Pm005688	27	4	1.74	0.26	1.74	0.26	-2.7425	0.000550905	0.0011276
Pm008583	27	4	1.74	0.26	1.74	0.26	-2.7425	0.000550905	0.0011276
Pm011915	27	4	1.74	0.26	1.74	0.26	-2.7425	0.000550905	0.0011276
Pm014266	27	4	1.74	0.26	1.74	0.26	-2.7425	0.000550905	0.0011276
Pm008187	253	37	16.3	2.45	16.3	2.45	-2.73402	4.04152e-29	2.49924e-28
Pm003665	417	61	26.87	4.04	26.87	4.04	-2.73357	1.76135e-46	1.49755e-45
Pm029281	546	80	35.18	5.29	35.18	5.29	-2.73342	3.59956e-60	3.74638e-59
Pm009332	34	5	2.19	0.33	2.19	0.33	-2.73039	4.18905e-05	9.62173e-05
Pm018071	68	10	4.38	0.66	4.38	0.66	-2.73039	1.47507e-08	4.36354e-08
Pm020311	68	10	4.38	0.66	4.38	0.66	-2.73039	1.47507e-08	4.36354e-08
Pm022963	463	68	29.83	4.5	29.83	4.5	-2.72877	2.56229e-51	2.34474e-50
Pm016096	184	27	11.86	1.79	11.86	1.79	-2.72807	3.3588e-21	1.68158e-20
Pm005301	660	97	42.53	6.42	42.53	6.42	-2.72784	7.31285e-72	8.74773e-71
Pm031014	51405	7561	3312.12	500.37	3312.12	500.37	-2.72669	0	0
Pm010082	924	136	59.54	9	59.54	9	-2.72586	2.4698e-98	3.76838e-97
Pm012863	454	67	29.25	4.43	29.25	4.43	-2.72306	4.47768e-50	4.02686e-49
Pm006983	41	6	2.64	0.4	2.64	0.4	-2.72247	1.5694e-05	3.7439e-05
Pm029729	41	6	2.64	0.4	2.64	0.4	-2.72247	1.5694e-05	3.7439e-05
Pm004068	47	7	3.03	0.46	3.03	0.46	-2.71961	3.48061e-06	8.76563e-06
Pm017618	325	48	20.94	3.18	20.94	3.18	-2.71916	2.98754e-36	2.12858e-35
Pm000743	473	70	30.48	4.63	30.48	4.63	-2.71878	7.21528e-52	6.6406e-51
Pm028756	142	21	9.15	1.39	9.15	1.39	-2.71869	8.1013e-17	3.50712e-16
Pm031205	560	83	36.08	5.49	36.08	5.49	-2.71632	4.21769e-61	4.44751e-60
Pm019200	162	24	10.44	1.59	10.44	1.59	-2.71502	6.63009e-19	3.0699e-18
Pm019492	6817	1011	439.23	66.91	439.23	66.91	-2.71468	0	0
Pm023280	896	133	57.73	8.8	57.73	8.8	-2.71375	5.51177e-95	8.21964e-94
Pm019447	168	25	10.82	1.65	10.82	1.65	-2.71316	1.55938e-19	7.37567e-19
Pm004015	283	42	18.23	2.78	18.23	2.78	-2.71316	9.67485e-32	6.28795e-31
Pm030239	929	138	59.86	9.13	59.86	9.13	-2.71291	1.80873e-98	2.76538e-97
Pm010506	2901	431	186.92	28.52	186.92	28.52	-2.71238	1.98087e-279	8.01965e-278
Pm006686	67	10	4.32	0.66	4.32	0.66	-2.71049	2.43616e-08	7.10171e-08
Pm015098	1498	223	96.52	14.76	96.52	14.76	-2.70914	3.04433e-153	7.00321e-152
Pm002581	833	124	53.67	8.21	53.67	8.21	-2.70866	8.29605e-89	1.17544e-87
Pm012920	9122	1359	587.75	89.94	587.75	89.94	-2.70817	0	0
Pm003078	26011	3876	1675.94	256.51	1675.94	256.51	-2.70788	0	0
Pm001638	87	13	5.61	0.86	5.61	0.86	-2.70559	1.79947e-10	5.91448e-10
Pm026924	187	28	12.05	1.85	12.05	1.85	-2.70344	2.13843e-21	1.07613e-20
Pm026217	207	31	13.34	2.05	13.34	2.05	-2.70206	1.8109e-23	9.65682e-23
Pm012546	100	15	6.44	0.99	6.44	0.99	-2.70156	3.50916e-12	1.25409e-11
Pm018292	26	4	1.68	0.26	1.68	0.26	-2.69188	0.00091941	0.001844
Pm021438	26	4	1.68	0.26	1.68	0.26	-2.69188	0.00091941	0.001844
Pm021610	26	4	1.68	0.26	1.68	0.26	-2.69188	0.00091941	0.001844
Pm004544	1825	275	117.59	18.2	117.59	18.2	-2.69176	2.85388e-182	7.75876e-181
Pm006791	33	5	2.13	0.33	2.13	0.33	-2.69032	7.05847e-05	0.000158839
Pm024760	33	5	2.13	0.33	2.13	0.33	-2.69032	7.05847e-05	0.000158839
Pm011591	2650	400	170.74	26.47	170.74	26.47	-2.68937	1.00391e-254	3.66127e-253
Pm017552	20	3	1.29	0.2	1.29	0.2	-2.6893	0.00436394	0.00798815
Pm011144	113	17	7.28	1.13	7.28	1.13	-2.68762	3.19467e-13	1.19482e-12
Pm030227	172	26	11.08	1.72	11.08	1.72	-2.68748	9.90946e-20	4.71588e-19
Pm021553	66	10	4.25	0.66	4.25	0.66	-2.68692	4.01249e-08	1.15513e-07
Pm024587	3810	577	245.49	38.18	245.49	38.18	-2.68478	0	0
Pm027966	350	53	22.55	3.51	22.55	3.51	-2.68358	3.05174e-38	2.24198e-37
Pm010094	13341	2022	859.59	133.81	859.59	133.81	-2.68346	0	0
Pm009328	297	45	19.14	2.98	19.14	2.98	-2.68321	3.61578e-33	2.42084e-32
Pm014813	277	42	17.85	2.78	17.85	2.78	-2.68277	1.12335e-30	7.14362e-30
Pm015124	244	37	15.72	2.45	15.72	2.45	-2.68175	2.11691e-27	1.25112e-26
Pm008304	2299	349	148.13	23.1	148.13	23.1	-2.6809	1.20354e-223	3.94076e-222
Pm026328	27283	4144	1757.89	274.24	1757.89	274.24	-2.68033	0	0
Pm005583	744	113	47.94	7.48	47.94	7.48	-2.68012	1.58847e-78	2.04288e-77
Pm024051	16165	2456	1041.54	162.53	1041.54	162.53	-2.67994	0	0
Pm024667	407	62	26.22	4.1	26.22	4.1	-2.67697	3.97258e-44	3.24358e-43
Pm000518	4834	736	311.46	48.71	311.46	48.71	-2.67676	0	0
Pm003814	105	16	6.77	1.06	6.77	1.06	-2.67509	1.33713e-12	4.86463e-12
Pm009727	544	83	35.05	5.49	35.05	5.49	-2.67454	5.7596e-58	5.83479e-57
Pm012152	1979	302	127.51	19.99	127.51	19.99	-2.67326	1.90765e-194	5.44361e-193
Pm013332	85	13	5.48	0.86	5.48	0.86	-2.67177	4.84532e-10	1.55517e-09
Pm018786	85	13	5.48	0.86	5.48	0.86	-2.67177	4.84532e-10	1.55517e-09
Pm026437	85	13	5.48	0.86	5.48	0.86	-2.67177	4.84532e-10	1.55517e-09
Pm030487	2605	398	167.84	26.34	167.84	26.34	-2.67176	1.19519e-248	4.24834e-247
Pm018457	3807	582	245.29	38.52	245.29	38.52	-2.67081	0	0
Pm015877	78	12	5.03	0.79	5.03	0.79	-2.67063	1.26334e-09	3.95912e-09
Pm016874	144	22	9.28	1.46	9.28	1.46	-2.66816	1.38382e-16	5.92436e-16
Pm003329	65	10	4.19	0.66	4.19	0.66	-2.66641	6.59028e-08	1.87177e-07
Pm003598	65	10	4.19	0.66	4.19	0.66	-2.66641	6.59028e-08	1.87177e-07
Pm028215	65	10	4.19	0.66	4.19	0.66	-2.66641	6.59028e-08	1.87177e-07
Pm020806	254	39	16.37	2.58	16.37	2.58	-2.66561	5.49353e-28	3.29098e-27
Pm020768	221	34	14.24	2.25	14.24	2.25	-2.66195	1.06622e-24	5.91936e-24
Pm022905	52	8	3.35	0.53	3.35	0.53	-2.6601	7.77013e-07	2.05224e-06
Pm013851	448	69	28.87	4.57	28.87	4.57	-2.65931	6.31428e-48	5.48714e-47
Pm000956	512	79	32.99	5.23	32.99	5.23	-2.65715	2.47951e-54	2.37358e-53
Pm019157	1139	176	73.39	11.65	73.39	11.65	-2.65525	5.93224e-116	1.06957e-114
Pm024280	39	6	2.51	0.4	2.51	0.4	-2.64962	4.26894e-05	9.7972e-05
Pm028991	39	6	2.51	0.4	2.51	0.4	-2.64962	4.26894e-05	9.7972e-05
Pm000268	212	33	13.66	2.18	13.66	2.18	-2.64756	1.9438e-23	1.03606e-22
Pm002561	2140	333	137.88	22.04	137.88	22.04	-2.64522	1.08251e-205	3.24161e-204
Pm007823	10044	1564	647.15	103.5	647.15	103.5	-2.64447	0	0
Pm013842	32	5	2.06	0.33	2.06	0.33	-2.64211	0.000118356	0.000261126
Pm013858	32	5	2.06	0.33	2.06	0.33	-2.64211	0.000118356	0.000261126
Pm005523	90	14	5.8	0.93	5.8	0.93	-2.64075	1.11565e-10	3.7049e-10
Pm005447	58	9	3.74	0.6	3.74	0.6	-2.64	1.74417e-07	4.82784e-07
Pm017678	58	9	3.74	0.6	3.74	0.6	-2.64	1.74417e-07	4.82784e-07
Pm020990	58	9	3.74	0.6	3.74	0.6	-2.64	1.74417e-07	4.82784e-07
Pm029026	467	73	30.09	4.83	30.09	4.83	-2.63919	2.72281e-49	2.4321e-48
Pm001353	1970	308	126.93	20.38	126.93	20.38	-2.63881	5.26431e-190	1.4704e-188
Pm013363	2133	334	137.43	22.1	137.43	22.1	-2.63658	3.7002e-204	1.10656e-202
Pm009500	51	8	3.29	0.53	3.29	0.53	-2.63402	1.28576e-06	3.34047e-06
Pm025252	76	12	4.9	0.79	4.9	0.79	-2.63286	3.42548e-09	1.04616e-08
Pm019905	586	92	37.76	6.09	37.76	6.09	-2.63234	4.77449e-61	5.03229e-60
Pm012741	25	4	1.61	0.26	1.61	0.26	-2.63048	0.00152433	0.00297323
Pm015554	25	4	1.61	0.26	1.61	0.26	-2.63048	0.00152433	0.00297323
Pm020327	25	4	1.61	0.26	1.61	0.26	-2.63048	0.00152433	0.00297323
Pm021246	25	4	1.61	0.26	1.61	0.26	-2.63048	0.00152433	0.00297323
Pm021464	70	11	4.51	0.73	4.51	0.73	-2.62716	1.50033e-08	4.43533e-08
Pm028722	44	7	2.84	0.46	2.84	0.46	-2.62619	1.55617e-05	3.71392e-05
Pm029546	44	7	2.84	0.46	2.84	0.46	-2.62619	1.55617e-05	3.71392e-05
Pm001463	266	42	17.14	2.78	17.14	2.78	-2.62421	5.33139e-29	3.2851e-28
Pm017925	63	10	4.06	0.66	4.06	0.66	-2.62094	1.07929e-07	3.02629e-07
Pm029108	126	20	8.12	1.32	8.12	1.32	-2.62094	1.77283e-14	6.9698e-14
Pm011788	145	23	9.34	1.52	9.34	1.52	-2.61935	2.32282e-16	9.86714e-16
Pm005565	246	39	15.85	2.58	15.85	2.58	-2.61904	1.63969e-26	9.49071e-26
Pm019858	101	16	6.51	1.06	6.51	1.06	-2.61859	5.94896e-12	2.10058e-11
Pm021233	38	6	2.45	0.4	2.45	0.4	-2.61471	6.99188e-05	0.000157419
Pm025082	163	26	10.5	1.72	10.5	1.72	-2.60991	5.03072e-18	2.26666e-17
Pm007000	19	3	1.22	0.2	1.22	0.2	-2.60881	0.00722652	0.0129089
Pm021259	19	3	1.22	0.2	1.22	0.2	-2.60881	0.00722652	0.0129089
Pm026602	19	3	1.22	0.2	1.22	0.2	-2.60881	0.00722652	0.0129089
Pm001171	125	20	8.05	1.32	8.05	1.32	-2.60845	2.89778e-14	1.12916e-13
Pm019017	69	11	4.45	0.73	4.45	0.73	-2.60784	2.45951e-08	7.16885e-08
Pm006314	500	80	32.22	5.29	32.22	5.29	-2.60662	4.67278e-52	4.313e-51
Pm011731	688	110	44.33	7.28	44.33	7.28	-2.60627	2.96497e-70	3.4854e-69
Pm019622	413	66	26.61	4.37	26.61	4.37	-2.60626	3.28739e-43	2.63426e-42
Pm024608	306	49	19.72	3.24	19.72	3.24	-2.60559	1.15332e-32	7.64867e-32
Pm026202	306	49	19.72	3.24	19.72	3.24	-2.60559	1.15332e-32	7.64867e-32
Pm017777	256	41	16.49	2.71	16.49	2.71	-2.60523	1.53471e-27	9.1112e-27
Pm006675	6912	1108	445.35	73.33	445.35	73.33	-2.60246	0	0
Pm018996	212	34	13.66	2.25	13.66	2.25	-2.60196	5.26315e-23	2.76781e-22
Pm026203	212	34	13.66	2.25	13.66	2.25	-2.60196	5.26315e-23	2.76781e-22
Pm027671	2499	401	161.02	26.54	161.02	26.54	-2.601	9.18141e-231	3.07818e-229
Pm009150	31	5	2	0.33	2	0.33	-2.59946	0.000197437	0.000425513
Pm009457	31	5	2	0.33	2	0.33	-2.59946	0.000197437	0.000425513
Pm024915	31	5	2	0.33	2	0.33	-2.59946	0.000197437	0.000425513
Pm029526	535	86	34.47	5.69	34.47	5.69	-2.59884	5.06586e-55	4.89962e-54
Pm003330	1431	230	92.2	15.22	92.2	15.22	-2.5988	5.43178e-139	1.15042e-137
Pm015941	323	52	20.81	3.44	20.81	3.44	-2.5968	4.42217e-34	3.02209e-33
Pm006631	137	22	8.83	1.46	8.83	1.46	-2.59645	2.62542e-15	1.0687e-14
Pm002706	62	10	3.99	0.66	3.99	0.66	-2.59585	1.76228e-07	4.87676e-07
Pm016943	106	17	6.83	1.13	6.83	1.13	-2.59556	6.06228e-12	2.13858e-11
Pm026785	180	29	11.6	1.92	11.6	1.92	-2.59495	1.10004e-19	5.22731e-19
Pm006749	118	19	7.6	1.26	7.6	1.26	-2.59258	2.02542e-13	7.64397e-13
Pm024799	43	7	2.77	0.46	2.77	0.46	-2.59018	1.55617e-05	3.71392e-05
Pm027694	396	64	25.52	4.24	25.52	4.24	-2.58949	3.53739e-41	2.73776e-40
Pm015874	56	9	3.61	0.6	3.61	0.6	-2.58896	4.76382e-07	1.28176e-06
Pm002475	840	136	54.12	9	54.12	9	-2.58816	8.56717e-84	1.16669e-82
Pm004655	1049	170	67.59	11.25	67.59	11.25	-2.58688	2.93284e-103	4.72901e-102
Pm011515	68	11	4.38	0.73	4.38	0.73	-2.58496	4.02091e-08	1.1574e-07
Pm011302	1003	163	64.63	10.79	64.63	10.79	-2.58251	1.07732e-98	1.64936e-97
Pm029497	227	37	14.63	2.45	14.63	2.45	-2.57808	3.10648e-24	1.7023e-23
Pm005057	264	43	17.01	2.85	17.01	2.85	-2.57735	3.77257e-28	2.2691e-27
Pm003439	251	41	16.17	2.71	16.17	2.71	-2.57695	1.69487e-26	9.80253e-26
Pm015304	49	8	3.16	0.53	3.16	0.53	-2.57586	3.48325e-06	8.76933e-06
Pm022678	49	8	3.16	0.53	3.16	0.53	-2.57586	3.48325e-06	8.76933e-06
Pm025305	110	18	7.09	1.19	7.09	1.19	-2.57482	2.29585e-12	8.28003e-12
Pm009763	171	28	11.02	1.85	11.02	1.85	-2.57453	1.20605e-18	5.53971e-18
Pm011679	661	108	42.59	7.15	42.59	7.15	-2.5745	3.09106e-66	3.47865e-65
Pm006288	147	24	9.47	1.59	9.47	1.59	-2.57434	2.36003e-16	1.00214e-15
Pm029625	61	10	3.93	0.66	3.93	0.66	-2.57399	2.86865e-07	7.83307e-07
Pm012902	495	81	31.89	5.36	31.89	5.36	-2.5728	1.31568e-50	1.19085e-49
Pm003886	5109	837	329.18	55.39	329.18	55.39	-2.57118	0	0
Pm005316	2117	347	136.4	22.96	136.4	22.96	-2.57065	1.05368e-195	3.01826e-194
Pm022682	433	71	27.9	4.7	27.9	4.7	-2.56953	2.21251e-44	1.81641e-43
Pm031104	3244	533	209.02	35.27	209.02	35.27	-2.56713	1.5398e-284	6.39561e-283
Pm002074	79	13	5.09	0.86	5.09	0.86	-2.56526	2.1087e-09	6.5155e-09
Pm004946	2468	406	159.02	26.87	159.02	26.87	-2.56514	1.00359e-223	3.29086e-222
Pm018540	3132	516	201.8	34.15	201.8	34.15	-2.56297	2.25382e-275	8.94706e-274
Pm013965	352	58	22.68	3.84	22.68	3.84	-2.56224	1.6666e-36	1.19121e-35
Pm022073	55	9	3.54	0.6	3.54	0.6	-2.56071	7.83477e-07	2.06737e-06
Pm025678	55	9	3.54	0.6	3.54	0.6	-2.56071	7.83477e-07	2.06737e-06
Pm005121	418	69	26.93	4.57	26.93	4.57	-2.55895	9.09262e-43	7.21906e-42
Pm022724	42	7	2.71	0.46	2.71	0.46	-2.55859	2.54233e-05	5.96214e-05
Pm018641	1537	254	99.03	16.81	99.03	16.81	-2.55855	3.56177e-145	7.81673e-144
Pm019538	744	123	47.94	8.14	47.94	8.14	-2.55813	1.21066e-73	1.47656e-72
Pm019405	912	151	58.76	9.99	58.76	9.99	-2.55628	2.82793e-89	4.02204e-88
Pm006281	2591	429	166.94	28.39	166.94	28.39	-2.55587	1.89228e-232	6.38224e-231
Pm021304	833	138	53.67	9.13	53.67	9.13	-2.55543	9.04039e-82	1.20051e-80
Pm013599	103	17	6.64	1.13	6.64	1.13	-2.55486	2.5771e-11	8.84224e-11
Pm025150	477	79	30.73	5.23	30.73	5.23	-2.55476	3.52889e-48	3.08095e-47
Pm017014	72	12	4.64	0.79	4.64	0.79	-2.5542	1.50128e-08	4.43756e-08
Pm022121	543	90	34.99	5.96	34.99	5.96	-2.55356	2.34334e-54	2.2461e-53
Pm024763	60	10	3.87	0.66	3.87	0.66	-2.5518	4.65479e-07	1.25378e-06
Pm023894	3788	629	244.07	41.63	244.07	41.63	-2.5516	0	0
Pm004943	403	67	25.97	4.43	25.97	4.43	-2.55147	6.10351e-41	4.70109e-40
Pm026479	259	43	16.69	2.85	16.69	2.85	-2.54995	4.13177e-27	2.42659e-26
Pm004330	30	5	1.93	0.33	1.93	0.33	-2.54806	0.000327558	0.000689387
Pm004402	30	5	1.93	0.33	1.93	0.33	-2.54806	0.000327558	0.000689387
Pm009735	30	5	1.93	0.33	1.93	0.33	-2.54806	0.000327558	0.000689387
Pm000363	1297	216	83.57	14.29	83.57	14.29	-2.54798	5.15137e-123	9.76669e-122
Pm009710	2248	375	144.84	24.82	144.84	24.82	-2.54489	1.23068e-203	3.66574e-202
Pm004681	192	32	12.37	2.12	12.37	2.12	-2.54471	1.6465e-20	8.07199e-20
Pm020174	114	19	7.35	1.26	7.35	1.26	-2.54432	1.41032e-12	5.1251e-12
Pm016735	258	43	16.62	2.85	16.62	2.85	-2.54389	4.13177e-27	2.42659e-26
Pm010781	48	8	3.09	0.53	3.09	0.53	-2.54354	5.70108e-06	1.41214e-05
Pm024923	48	8	3.09	0.53	3.09	0.53	-2.54354	5.70108e-06	1.41214e-05
Pm018907	491	82	31.64	5.43	31.64	5.43	-2.54273	5.7854e-49	5.12955e-48
Pm031105	203	34	13.08	2.25	13.08	2.25	-2.53937	2.45245e-21	1.23277e-20
Pm007955	9009	1509	580.47	99.86	580.47	99.86	-2.53924	0	0
Pm027056	734	123	47.29	8.14	47.29	8.14	-2.53843	7.56575e-72	9.04543e-71
Pm009212	18	3	1.16	0.2	1.16	0.2	-2.53605	0.0118586	0.0205658
Pm019981	18	3	1.16	0.2	1.16	0.2	-2.53605	0.0118586	0.0205658
Pm022593	18	3	1.16	0.2	1.16	0.2	-2.53605	0.0118586	0.0205658
Pm027980	18	3	1.16	0.2	1.16	0.2	-2.53605	0.0118586	0.0205658
Pm015543	36	6	2.32	0.4	2.32	0.4	-2.53605	0.000184753	0.000399136
Pm023481	36	6	2.32	0.4	2.32	0.4	-2.53605	0.000184753	0.000399136
Pm029480	36	6	2.32	0.4	2.32	0.4	-2.53605	0.000184753	0.000399136
Pm029700	36	6	2.32	0.4	2.32	0.4	-2.53605	0.000184753	0.000399136
Pm023555	411	69	26.48	4.57	26.48	4.57	-2.53464	1.52763e-41	1.18887e-40
Pm026848	161	27	10.37	1.79	10.37	1.79	-2.53438	3.48673e-17	1.52862e-16
Pm019475	107	18	6.89	1.19	6.89	1.19	-2.53354	9.73682e-12	3.40644e-11
Pm011998	392	66	25.26	4.37	25.26	4.37	-2.53115	9.99717e-40	7.53702e-39
Pm021135	225	38	14.5	2.51	14.5	2.51	-2.53029	2.10655e-23	1.12068e-22
Pm021858	303	51	19.52	3.38	19.52	3.38	-2.52986	3.35871e-31	2.15852e-30
Pm024145	95	16	6.12	1.06	6.12	1.06	-2.52947	1.11924e-10	3.71628e-10
Pm021903	1049	177	67.59	11.71	67.59	11.71	-2.52907	8.38836e-100	1.29843e-98
Pm014831	249	42	16.04	2.78	16.04	2.78	-2.52852	1.14427e-25	6.5007e-25
Pm009946	657	111	42.33	7.35	42.33	7.35	-2.52586	3.34368e-64	3.67985e-63
Pm007334	59	10	3.8	0.66	3.8	0.66	-2.52546	7.52837e-07	1.99097e-06
Pm027576	124	21	7.99	1.39	7.99	1.39	-2.52311	3.23038e-13	1.20777e-12
Pm017680	254	43	16.37	2.85	16.37	2.85	-2.52202	2.76623e-26	1.59332e-25
Pm018973	277	47	17.85	3.11	17.85	3.11	-2.52094	1.53397e-28	9.32142e-28
Pm013674	41	7	2.64	0.46	2.64	0.46	-2.52083	4.13482e-05	9.50593e-05
Pm031372	41	7	2.64	0.46	2.64	0.46	-2.52083	4.13482e-05	9.50593e-05
Pm026895	536	91	34.54	6.02	34.54	6.02	-2.52043	9.71893e-53	9.04506e-52
Pm013016	135	23	8.7	1.52	8.7	1.52	-2.51694	1.8017e-14	7.08209e-14
Pm026982	206	35	13.27	2.32	13.27	2.32	-2.51597	1.52184e-21	7.69287e-21
Pm026718	599	102	38.59	6.75	38.59	6.75	-2.51527	1.09851e-58	1.12505e-57
Pm008916	5675	967	365.65	63.99	365.65	63.99	-2.51454	0	0
Pm005790	399	68	25.71	4.5	25.71	4.5	-2.51433	1.01825e-39	7.6716e-39
Pm017870	3057	521	196.97	34.48	196.97	34.48	-2.51414	3.92249e-262	1.47613e-260
Pm027336	2164	369	139.43	24.42	139.43	24.42	-2.51341	5.48017e-193	1.55588e-191
Pm029014	381	65	24.55	4.3	24.55	4.3	-2.51331	4.20466e-38	3.07889e-37
Pm028490	146	25	9.41	1.65	9.41	1.65	-2.51173	2.57668e-15	1.04944e-14
Pm010822	199	34	12.82	2.25	12.82	2.25	-2.5104	1.01943e-20	5.0208e-20
Pm014428	15558	2659	1002.43	175.97	1002.43	175.97	-2.5101	0	0
Pm009805	228	39	14.69	2.58	14.69	2.58	-2.50939	1.30861e-23	7.02507e-23
Pm007543	23	4	1.48	0.26	1.48	0.26	-2.50901	0.00250938	0.00476047
Pm008002	23	4	1.48	0.26	1.48	0.26	-2.50901	0.00250938	0.00476047
Pm027047	23	4	1.48	0.26	1.48	0.26	-2.50901	0.00250938	0.00476047
Pm009080	2272	389	146.39	25.74	146.39	25.74	-2.50773	3.18649e-201	9.39157e-200
Pm006131	420	72	27.06	4.76	27.06	4.76	-2.50713	1.56413e-41	1.21643e-40
Pm019793	403	69	25.97	4.57	25.97	4.57	-2.50658	4.02158e-40	3.05452e-39
Pm018111	361	62	23.26	4.1	23.26	4.1	-2.50416	4.45424e-36	3.16653e-35
Pm015112	419	72	27	4.76	27	4.76	-2.50393	2.48745e-41	1.92982e-40
Pm005081	29	5	1.87	0.33	1.87	0.33	-2.5025	0.000540282	0.00110737
Pm026623	29	5	1.87	0.33	1.87	0.33	-2.5025	0.000540282	0.00110737
Pm009281	1947	335	125.45	22.17	125.45	22.17	-2.50043	6.04413e-174	1.55821e-172
Pm009700	650	112	41.88	7.41	41.88	7.41	-2.49872	1.31728e-62	1.42181e-61
Pm018846	35	6	2.26	0.4	2.26	0.4	-2.49825	0.000297911	0.000629827
Pm027135	35	6	2.26	0.4	2.26	0.4	-2.49825	0.000297911	0.000629827
Pm031236	35	6	2.26	0.4	2.26	0.4	-2.49825	0.000297911	0.000629827
Pm003887	9807	1690	631.88	111.84	631.88	111.84	-2.49821	0	0
Pm030108	371	64	23.9	4.24	23.9	4.24	-2.49487	1.09532e-36	7.8564e-36
Pm022643	1019	176	65.66	11.65	65.66	11.65	-2.49468	2.28088e-95	3.41053e-94
Pm006431	382	66	24.61	4.37	24.61	4.37	-2.49354	6.70353e-38	4.89591e-37
Pm002851	555	96	35.76	6.35	35.76	6.35	-2.49352	1.01127e-53	9.60687e-53
Pm003307	81	14	5.22	0.93	5.22	0.93	-2.48875	5.39823e-09	1.6322e-08
Pm009654	236	41	15.21	2.71	15.21	2.71	-2.48866	7.96521e-24	4.3059e-23
Pm005881	323	56	20.81	3.71	20.81	3.71	-2.48779	2.02174e-32	1.33566e-31
Pm025345	40	7	2.58	0.46	2.58	0.46	-2.48767	6.69334e-05	0.000151107
Pm000988	161	28	10.37	1.85	10.37	1.85	-2.48682	8.94739e-17	3.86371e-16
Pm005509	4431	772	285.5	51.09	285.5	51.09	-2.48238	0	0
Pm013511	46	8	2.96	0.53	2.96	0.53	-2.48153	1.509e-05	3.61441e-05
Pm014001	52	9	3.35	0.6	3.35	0.6	-2.48113	2.09743e-06	5.36289e-06
Pm013440	2116	369	136.34	24.42	136.34	24.42	-2.48107	1.27434e-185	3.51564e-184
Pm019334	813	142	52.38	9.4	52.38	9.4	-2.47828	1.28622e-76	1.61527e-75
Pm023754	114	20	7.35	1.32	7.35	1.32	-2.47721	3.61321e-12	1.28943e-11
Pm005617	57	10	3.67	0.66	3.67	0.66	-2.47524	1.94915e-06	4.99629e-06
Pm008143	57	10	3.67	0.66	3.67	0.66	-2.47524	1.94915e-06	4.99629e-06
Pm018925	57	10	3.67	0.66	3.67	0.66	-2.47524	1.94915e-06	4.99629e-06
Pm015075	799	140	51.48	9.26	51.48	9.26	-2.47493	7.19139e-75	8.85754e-74
Pm020770	856	150	55.15	9.93	55.15	9.93	-2.4735	4.42827e-80	5.7846e-79
Pm010096	793	139	51.09	9.2	51.09	9.2	-2.47334	1.11054e-74	1.36484e-73
Pm009966	31032	5441	1999.45	360.07	1999.45	360.07	-2.47325	0	0
Pm010525	1209	212	77.9	14.03	77.9	14.03	-2.47311	1.08475e-110	1.86723e-109
Pm021035	1095	192	70.55	12.71	70.55	12.71	-2.47268	5.52383e-101	8.64578e-100
Pm006139	3375	592	217.46	39.18	217.46	39.18	-2.47256	3.32037e-278	1.3275e-276
Pm031256	74	13	4.77	0.86	4.77	0.86	-2.47158	2.39537e-08	6.98692e-08
Pm027664	1088	191	70.1	12.64	70.1	12.64	-2.47142	3.16246e-100	4.91211e-99
Pm001330	603	106	38.85	7.01	38.85	7.01	-2.47043	1.7661e-57	1.77472e-56
Pm019908	535	94	34.47	6.22	34.47	6.22	-2.47035	2.44879e-51	2.24179e-50
Pm022802	245	43	15.79	2.85	15.79	2.85	-2.46998	1.19413e-24	6.61804e-24
Pm023085	182	32	11.73	2.12	11.73	2.12	-2.46807	1.18423e-18	5.44172e-18
Pm011003	3336	587	214.94	38.85	214.94	38.85	-2.46795	1.02556e-274	4.05682e-273
Pm030598	2029	357	130.73	23.63	130.73	23.63	-2.4679	2.88745e-177	7.5481e-176
Pm023092	97	17	6.25	1.13	6.25	1.13	-2.46753	1.10287e-10	3.66302e-10
Pm026774	97	17	6.25	1.13	6.25	1.13	-2.46753	1.10287e-10	3.66302e-10
Pm002520	1390	245	89.56	16.21	89.56	16.21	-2.46597	2.17726e-125	4.20981e-124
Pm018120	108	19	6.96	1.26	6.96	1.26	-2.46566	1.53357e-11	5.32537e-11
Pm000528	318	56	20.49	3.71	20.49	3.71	-2.46543	2.07856e-31	1.3412e-30
Pm020270	612	108	39.43	7.15	39.43	7.15	-2.46328	2.86927e-58	2.91859e-57
Pm010382	1229	217	79.19	14.36	79.19	14.36	-2.46326	8.87907e-112	1.53783e-110
Pm021745	175	31	11.28	2.05	11.28	2.05	-2.46007	7.89021e-18	3.53868e-17
Pm010102	3797	672	244.65	44.47	244.65	44.47	-2.45981	4.018e-305	1.75672e-303
Pm012467	17	3	1.1	0.2	1.1	0.2	-2.45943	0.0192663	0.0321282
Pm022441	17	3	1.1	0.2	1.1	0.2	-2.45943	0.0192663	0.0321282
Pm025283	1417	251	91.3	16.61	91.3	16.61	-2.45856	3.44719e-127	6.75257e-126
Pm014832	51	9	3.29	0.6	3.29	0.6	-2.45505	3.41325e-06	8.60273e-06
Pm006748	96	17	6.19	1.13	6.19	1.13	-2.45362	1.77722e-10	5.84392e-10
Pm006808	34	6	2.19	0.4	2.19	0.4	-2.45286	0.000477614	0.000988229
Pm027396	124	22	7.99	1.46	7.99	1.46	-2.45223	8.07823e-13	2.96687e-12
Pm000260	45	8	2.9	0.53	2.9	0.53	-2.45199	2.43951e-05	5.7354e-05
Pm009623	45	8	2.9	0.53	2.9	0.53	-2.45199	2.43951e-05	5.7354e-05
Pm009912	45	8	2.9	0.53	2.9	0.53	-2.45199	2.43951e-05	5.7354e-05
Pm019339	45	8	2.9	0.53	2.9	0.53	-2.45199	2.43951e-05	5.7354e-05
Pm025463	118	21	7.6	1.39	7.6	1.39	-2.45091	1.36859e-12	4.97666e-12
Pm020308	8327	1483	536.52	98.14	536.52	98.14	-2.45072	0	0
Pm030581	62	11	3.99	0.73	3.99	0.73	-2.45042	4.49425e-07	1.21229e-06
Pm010966	22	4	1.42	0.26	1.42	0.26	-2.44931	0.00409952	0.00752562
Pm011627	22	4	1.42	0.26	1.42	0.26	-2.44931	0.00409952	0.00752562
Pm016555	22	4	1.42	0.26	1.42	0.26	-2.44931	0.00409952	0.00752562
Pm006291	516	92	33.25	6.09	33.25	6.09	-2.44884	3.75083e-49	3.33706e-48
Pm024486	869	155	55.99	10.26	55.99	10.26	-2.44814	4.59533e-80	5.99585e-79
Pm020275	28	5	1.8	0.33	1.8	0.33	-2.44746	0.000885647	0.00177931
Pm021417	28	5	1.8	0.33	1.8	0.33	-2.44746	0.000885647	0.00177931
Pm023643	28	5	1.8	0.33	1.8	0.33	-2.44746	0.000885647	0.00177931
Pm001053	269	48	17.33	3.18	17.33	3.18	-2.44617	1.64574e-26	9.52328e-26
Pm024721	1185	212	76.35	14.03	76.35	14.03	-2.44411	1.01888e-106	1.69151e-105
Pm008688	123	22	7.93	1.46	7.93	1.46	-2.44135	1.28868e-12	4.69064e-12
Pm011225	245	44	15.79	2.91	15.79	2.91	-2.43992	2.97878e-24	1.63312e-23
Pm009288	368	66	23.71	4.37	23.71	4.37	-2.43979	2.7063e-35	1.89213e-34
Pm014713	523	94	33.7	6.22	33.7	6.22	-2.43776	3.64477e-49	3.24657e-48
Pm012692	95	17	6.12	1.13	6.12	1.13	-2.43721	2.85784e-10	9.29503e-10
Pm016550	78	14	5.03	0.93	5.03	0.93	-2.43526	2.22199e-08	6.49428e-08
Pm011161	638	115	41.11	7.61	41.11	7.61	-2.43352	2.89045e-59	2.97248e-58
Pm001707	72	13	4.64	0.86	4.64	0.86	-2.43172	3.86382e-08	1.11319e-07
Pm005614	72	13	4.64	0.86	4.64	0.86	-2.43172	3.86382e-08	1.11319e-07
Pm017772	144	26	9.28	1.72	9.28	1.72	-2.43172	1.63225e-14	6.43178e-14
Pm002307	3932	710	253.35	46.99	253.35	46.99	-2.43071	0	6.31125e-307
Pm026900	194	35	12.5	2.32	12.5	2.32	-2.42973	2.66226e-19	1.24816e-18
Pm009662	138	25	8.89	1.65	8.89	1.65	-2.42972	2.77678e-14	1.08276e-13
Pm000934	61	11	3.93	0.73	3.93	0.73	-2.42856	7.21508e-07	1.91059e-06
Pm003027	282	51	18.17	3.38	18.17	3.38	-2.42646	2.38648e-27	1.40859e-26
Pm010746	171	31	11.02	2.05	11.02	2.05	-2.42643	5.08314e-17	2.21593e-16
Pm019769	386	70	24.87	4.63	24.87	4.63	-2.42532	1.58503e-36	1.13436e-35
Pm010483	50	9	3.22	0.6	3.22	0.6	-2.42403	5.53353e-06	1.37185e-05
Pm019748	55	10	3.54	0.66	3.54	0.66	-2.42321	4.97403e-06	1.2378e-05
Pm016568	1112	202	71.65	13.37	71.65	13.37	-2.42197	3.18776e-99	4.9005e-98
Pm010088	44	8	2.84	0.53	2.84	0.53	-2.42183	3.92625e-05	9.04312e-05
Pm011917	627	114	40.4	7.54	40.4	7.54	-2.42172	1.05297e-57	1.0624e-56
Pm021640	275	50	17.72	3.31	17.72	3.31	-2.42048	1.5377e-26	8.90963e-26
Pm018541	88	16	5.67	1.06	5.67	1.06	-2.41928	1.95348e-09	6.04673e-09
Pm014980	411	75	26.48	4.96	26.48	4.96	-2.41649	9.39446e-39	6.95407e-38
Pm017470	647	118	41.69	7.81	41.69	7.81	-2.41631	1.14601e-59	1.18396e-58
Pm005095	33	6	2.13	0.4	2.13	0.4	-2.41278	0.000477614	0.000988229
Pm010152	33	6	2.13	0.4	2.13	0.4	-2.41278	0.000477614	0.000988229
Pm014715	33	6	2.13	0.4	2.13	0.4	-2.41278	0.000477614	0.000988229
Pm030790	33	6	2.13	0.4	2.13	0.4	-2.41278	0.000477614	0.000988229
Pm026560	251	46	16.17	3.04	16.17	3.04	-2.41118	4.3579e-24	2.37934e-23
Pm027076	251	46	16.17	3.04	16.17	3.04	-2.41118	4.3579e-24	2.37934e-23
Pm001350	1333	244	85.89	16.15	85.89	16.15	-2.41096	1.18778e-116	2.15365e-115
Pm019873	104	19	6.7	1.26	6.7	1.26	-2.41074	1.00002e-10	3.32879e-10
Pm015612	300	55	19.33	3.64	19.33	3.64	-2.40883	1.33959e-28	8.16016e-28
Pm000182	65	12	4.19	0.79	4.19	0.79	-2.40703	4.28441e-07	1.15735e-06
Pm007630	65	12	4.19	0.79	4.19	0.79	-2.40703	4.28441e-07	1.15735e-06
Pm016118	376	69	24.23	4.57	24.23	4.57	-2.40653	1.6128e-35	1.13539e-34
Pm000761	1349	248	86.92	16.41	86.92	16.41	-2.40511	2.23461e-117	4.0748e-116
Pm018601	484	89	31.19	5.89	31.19	5.89	-2.40474	5.38051e-45	4.46465e-44
Pm026813	179	33	11.53	2.18	11.53	2.18	-2.40299	7.46977e-18	3.35414e-17
Pm005612	21292	3921	1371.88	259.48	1371.88	259.48	-2.40246	0	0
Pm005761	3932	725	253.35	47.98	253.35	47.98	-2.40063	1.56433e-302	6.76037e-301
Pm029094	163	30	10.5	1.99	10.5	1.99	-2.39955	5.29995e-16	2.21529e-15
Pm020986	27	5	1.74	0.33	1.74	0.33	-2.39855	0.00144222	0.00282609
Pm008789	54	10	3.48	0.66	3.48	0.66	-2.39855	7.90038e-06	1.93194e-05
Pm013661	54	10	3.48	0.66	3.48	0.66	-2.39855	7.90038e-06	1.93194e-05
Pm018887	54	10	3.48	0.66	3.48	0.66	-2.39855	7.90038e-06	1.93194e-05
Pm020795	54	10	3.48	0.66	3.48	0.66	-2.39855	7.90038e-06	1.93194e-05
Pm018360	6166	1139	397.29	75.38	397.29	75.38	-2.39794	0	0
Pm019780	130	24	8.38	1.59	8.38	1.59	-2.39792	2.95927e-13	1.10807e-12
Pm010489	76	14	4.9	0.93	4.9	0.93	-2.39748	5.63117e-08	1.60935e-07
Pm003502	1539	285	99.16	18.86	99.16	18.86	-2.39443	6.80566e-132	1.3839e-130
Pm029140	97	18	6.25	1.19	6.25	1.19	-2.39289	6.68529e-10	2.13171e-09
Pm021570	92	17	5.93	1.13	5.93	1.13	-2.39171	7.34159e-10	2.3317e-09
Pm005658	247	46	15.91	3.04	15.91	3.04	-2.38779	1.12445e-23	6.05673e-23
Pm010690	177	33	11.4	2.18	11.4	2.18	-2.38663	1.88138e-17	8.32131e-17
Pm007095	43	8	2.77	0.53	2.77	0.53	-2.38582	3.92625e-05	9.04312e-05
Pm015647	43	8	2.77	0.53	2.77	0.53	-2.38582	3.92625e-05	9.04312e-05
Pm009635	338	63	21.78	4.17	21.78	4.17	-2.38488	1.70519e-31	1.10155e-30
Pm005162	166	31	10.7	2.05	10.7	2.05	-2.38391	3.21043e-16	1.35708e-15
Pm008012	701	131	45.17	8.67	45.17	8.67	-2.38126	7.41972e-63	8.05113e-62
Pm006275	118	22	7.6	1.46	7.6	1.46	-2.38003	8.2008e-12	2.87669e-11
Pm003304	1389	260	89.5	17.21	89.5	17.21	-2.37864	7.91795e-119	1.45567e-117
Pm005291	1463	274	94.26	18.13	94.26	18.13	-2.37827	1.18894e-124	2.29095e-123
Pm025056	4271	800	275.19	52.94	275.19	52.94	-2.378	0	0
Pm014450	21	4	1.35	0.26	1.35	0.26	-2.37638	0.00664208	0.0119171
Pm016707	128	24	8.25	1.59	8.25	1.59	-2.37537	7.46449e-13	2.74551e-12
Pm027295	260	49	16.75	3.24	16.75	3.24	-2.3701	1.57572e-24	8.71131e-24
Pm028834	706	133	45.49	8.8	45.49	8.8	-2.36997	1.08366e-62	1.1719e-61
Pm024240	1354	255	87.24	16.88	87.24	16.88	-2.36967	3.59643e-115	6.43256e-114
Pm010529	53	10	3.41	0.66	3.41	0.66	-2.36923	3.28693e-06	8.30114e-06
Pm023210	53	10	3.41	0.66	3.41	0.66	-2.36923	3.28693e-06	8.30114e-06
Pm023161	355	67	22.87	4.43	22.87	4.43	-2.36808	1.50586e-32	9.96143e-32
Pm030274	1027	194	66.17	12.84	66.17	12.84	-2.36553	4.42967e-89	6.28419e-88
Pm006471	16	3	1.03	0.2	1.03	0.2	-2.36457	0.0309574	0.0499563
Pm008826	16	3	1.03	0.2	1.03	0.2	-2.36457	0.0309574	0.0499563
Pm015434	16	3	1.03	0.2	1.03	0.2	-2.36457	0.0309574	0.0499563
Pm002019	32	6	2.06	0.4	2.06	0.4	-2.36457	0.000761073	0.00153965
Pm016591	32	6	2.06	0.4	2.06	0.4	-2.36457	0.000761073	0.00153965
Pm023484	32	6	2.06	0.4	2.06	0.4	-2.36457	0.000761073	0.00153965
Pm029429	32	6	2.06	0.4	2.06	0.4	-2.36457	0.000761073	0.00153965
Pm031385	32	6	2.06	0.4	2.06	0.4	-2.36457	0.000761073	0.00153965
Pm011176	48	9	3.09	0.6	3.09	0.6	-2.36457	1.43708e-05	3.44803e-05
Pm018372	48	9	3.09	0.6	3.09	0.6	-2.36457	1.43708e-05	3.44803e-05
Pm009925	143	27	9.21	1.79	9.21	1.79	-2.36324	6.21431e-14	2.39404e-13
Pm013560	1173	222	75.58	14.69	75.58	14.69	-2.36317	2.24269e-100	3.49315e-99
Pm018886	95	18	6.12	1.19	6.12	1.19	-2.36257	7.03295e-10	2.23652e-09
Pm030898	264	50	17.01	3.31	17.01	3.31	-2.36148	6.11946e-25	3.42022e-24
Pm004598	153	29	9.86	1.92	9.86	1.92	-2.36048	5.73458e-15	2.30091e-14
Pm016383	443	84	28.54	5.56	28.54	5.56	-2.35983	4.65645e-40	3.53194e-39
Pm003100	90	17	5.8	1.13	5.8	1.13	-2.35973	1.86905e-09	5.79499e-09
Pm029295	90	17	5.8	1.13	5.8	1.13	-2.35973	1.86905e-09	5.79499e-09
Pm029293	590	112	38.01	7.41	38.01	7.41	-2.35883	7.67325e-53	7.16202e-52
Pm016321	74	14	4.77	0.93	4.77	0.93	-2.35869	5.94539e-08	1.69547e-07
Pm020914	105	20	6.77	1.32	6.77	1.32	-2.35862	1.50939e-10	4.97781e-10
Pm009640	253	48	16.3	3.18	16.3	3.18	-2.35777	1.00507e-23	5.42154e-23
Pm007956	58	11	3.74	0.73	3.74	0.73	-2.35707	2.92444e-06	7.41406e-06
Pm019465	58	11	3.74	0.73	3.74	0.73	-2.35707	2.92444e-06	7.41406e-06
Pm011364	116	22	7.47	1.46	7.47	1.46	-2.35514	8.60536e-12	3.01672e-11
Pm024290	116	22	7.47	1.46	7.47	1.46	-2.35514	8.60536e-12	3.01672e-11
Pm002326	42	8	2.71	0.53	2.71	0.53	-2.35423	6.28972e-05	0.000142282
Pm002931	42	8	2.71	0.53	2.71	0.53	-2.35423	6.28972e-05	0.000142282
Pm010305	184	35	11.86	2.32	11.86	2.32	-2.35391	1.65323e-17	7.32958e-17
Pm008451	204	39	13.14	2.58	13.14	2.58	-2.34852	3.45971e-19	1.61696e-18
Pm009931	94	18	6.06	1.19	6.06	1.19	-2.34836	1.11824e-09	3.51274e-09
Pm003366	26	5	1.68	0.33	1.68	0.33	-2.34792	0.00233201	0.00444089
Pm026192	26	5	1.68	0.33	1.68	0.33	-2.34792	0.00233201	0.00444089
Pm028736	6665	1275	429.44	84.38	429.44	84.38	-2.34748	0	0
Pm020321	538	103	34.66	6.82	34.66	6.82	-2.34543	6.65453e-48	5.7761e-47
Pm000438	52	10	3.35	0.66	3.35	0.66	-2.34362	5.28271e-06	1.31199e-05
Pm024794	52	10	3.35	0.66	3.35	0.66	-2.34362	5.28271e-06	1.31199e-05
Pm017287	484	93	31.19	6.15	31.19	6.15	-2.34243	4.05449e-43	3.24663e-42
Pm018338	885	170	57.02	11.25	57.02	11.25	-2.34154	2.4256e-76	3.03423e-75
Pm022922	125	24	8.05	1.59	8.05	1.59	-2.33996	2.95274e-12	1.0598e-11
Pm006407	270	52	17.4	3.44	17.4	3.44	-2.33861	8.46685e-25	4.71692e-24
Pm002897	514	99	33.12	6.55	33.12	6.55	-2.33814	1.0124e-45	8.50771e-45
Pm006694	317	61	20.42	4.04	20.42	4.04	-2.33756	6.6218e-29	4.06794e-28
Pm017215	73	14	4.7	0.93	4.7	0.93	-2.33736	9.47848e-08	2.66607e-07
Pm005116	62	12	3.99	0.79	3.99	0.79	-2.33646	1.08555e-06	2.83444e-06
Pm000474	47	9	3.03	0.6	3.03	0.6	-2.33628	2.30137e-05	5.42371e-05
Pm020257	47	9	3.03	0.6	3.03	0.6	-2.33628	2.30137e-05	5.42371e-05
Pm019146	347	67	22.36	4.43	22.36	4.43	-2.33554	1.47015e-31	9.52179e-31
Pm024337	36	7	2.32	0.46	2.32	0.46	-2.33442	0.00043649	0.00090741
Pm027314	36	7	2.32	0.46	2.32	0.46	-2.33442	0.00043649	0.00090741
Pm005782	238	46	15.33	3.04	15.33	3.04	-2.33421	4.25339e-22	2.18405e-21
Pm029177	802	155	51.67	10.26	51.67	10.26	-2.3323	3.29237e-69	3.8321e-68
Pm022206	207	40	13.34	2.65	13.34	2.65	-2.33169	2.09606e-19	9.88075e-19
Pm008719	93	18	5.99	1.19	5.99	1.19	-2.33159	1.77393e-09	5.51226e-09
Pm021573	160	31	10.31	2.05	10.31	2.05	-2.33035	4.89917e-15	1.96994e-14
Pm030102	160	31	10.31	2.05	10.31	2.05	-2.33035	4.89917e-15	1.96994e-14
Pm010998	227	44	14.63	2.91	14.63	2.91	-2.32984	6.96801e-21	3.45001e-20
Pm019694	57	11	3.67	0.73	3.67	0.73	-2.32981	4.62909e-06	1.1549e-05
Pm024736	883	171	56.89	11.32	56.89	11.32	-2.3293	1.32165e-75	1.63865e-74
Pm023373	418	81	26.93	5.36	26.93	5.36	-2.32891	2.71783e-37	1.96007e-36
Pm020177	449	87	28.93	5.76	28.93	5.76	-2.32843	6.49489e-40	4.91312e-39
Pm027386	88	17	5.67	1.13	5.67	1.13	-2.32703	4.71368e-09	1.43121e-08
Pm021415	77	15	4.96	0.99	4.96	0.99	-2.32484	8.33654e-08	2.35255e-07
Pm018749	108	21	6.96	1.39	6.96	1.39	-2.324	9.02585e-11	3.01296e-10
Pm009247	139	27	8.96	1.79	8.96	1.79	-2.32354	2.42691e-13	9.12541e-13
Pm004403	4306	838	277.44	55.46	277.44	55.46	-2.32266	0	0
Pm001711	31	6	2	0.4	2	0.4	-2.32193	0.000513761	0.00105707
Pm012951	31	6	2	0.4	2	0.4	-2.32193	0.000513761	0.00105707
Pm014855	31	6	2	0.4	2	0.4	-2.32193	0.000513761	0.00105707
Pm028720	31	6	2	0.4	2	0.4	-2.32193	0.000513761	0.00105707
Pm029179	31	6	2	0.4	2	0.4	-2.32193	0.000513761	0.00105707
Pm029406	31	6	2	0.4	2	0.4	-2.32193	0.000513761	0.00105707
Pm029529	559	109	36.02	7.21	36.02	7.21	-2.32073	5.78616e-49	5.12955e-48
Pm011643	923	180	59.47	11.91	59.47	11.91	-2.31999	2.48948e-78	3.19249e-77
Pm020439	113	22	7.28	1.46	7.28	1.46	-2.31797	3.41923e-11	1.16568e-10
Pm029859	164	32	10.57	2.12	10.57	2.12	-2.31784	1.87844e-15	7.69386e-15
Pm027054	154	30	9.92	1.99	9.92	1.99	-2.31757	8.61066e-15	3.43278e-14
Pm027456	51	10	3.29	0.66	3.29	0.66	-2.31755	8.45721e-06	2.06383e-05
Pm027688	51	10	3.29	0.66	3.29	0.66	-2.31755	8.45721e-06	2.06383e-05
Pm006466	92	18	5.93	1.19	5.93	1.19	-2.31707	2.80751e-09	8.62008e-09
Pm011963	41	8	2.64	0.53	2.64	0.53	-2.31647	0.00010027	0.000222714
Pm018293	986	193	63.53	12.77	63.53	12.77	-2.31468	6.0266e-83	8.14281e-82
Pm013284	61	12	3.93	0.79	3.93	0.79	-2.3146	1.71915e-06	4.43e-06
Pm003882	837	164	53.93	10.85	53.93	10.85	-2.31339	3.25653e-71	3.87073e-70
Pm005513	2384	467	153.61	30.91	153.61	30.91	-2.31313	9.62458e-186	2.65849e-184
Pm025824	138	27	8.89	1.79	8.89	1.79	-2.31222	3.80976e-13	1.41777e-12
Pm015658	403	79	25.97	5.23	25.97	5.23	-2.31196	1.06389e-35	7.51085e-35
Pm010053	20	4	1.29	0.26	1.29	0.26	-2.31079	0.0106654	0.0186318
Pm016083	20	4	1.29	0.26	1.29	0.26	-2.31079	0.0106654	0.0186318
Pm021470	20	4	1.29	0.26	1.29	0.26	-2.31079	0.0106654	0.0186318
Pm023957	20	4	1.29	0.26	1.29	0.26	-2.31079	0.0106654	0.0186318
Pm028541	20	4	1.29	0.26	1.29	0.26	-2.31079	0.0106654	0.0186318
Pm030439	107	21	6.89	1.39	6.89	1.39	-2.30942	1.4237e-10	4.70422e-10
Pm004987	402	79	25.9	5.23	25.9	5.23	-2.30807	1.654e-35	1.16403e-34
Pm019241	142	28	9.15	1.85	9.15	1.85	-2.30625	2.28177e-13	8.59553e-13
Pm010064	122	24	7.86	1.59	7.86	1.59	-2.3055	1.14966e-11	4.0122e-11
Pm010635	46	9	2.96	0.6	2.96	0.6	-2.30256	3.66921e-05	8.47111e-05
Pm013276	46	9	2.96	0.6	2.96	0.6	-2.30256	3.66921e-05	8.47111e-05
Pm021133	101	20	6.51	1.32	6.51	1.32	-2.30212	5.91807e-10	1.89137e-09
Pm018622	309	61	19.91	4.04	19.91	4.04	-2.30107	1.4929e-27	8.86767e-27
Pm006273	369	73	23.78	4.83	23.78	4.83	-2.29965	1.72281e-32	1.13884e-31
Pm013352	946	187	60.95	12.38	60.95	12.38	-2.29961	8.20266e-79	1.05856e-77
Pm030190	515	102	33.18	6.75	33.18	6.75	-2.29735	2.86055e-44	2.34158e-43
Pm002595	363	72	23.39	4.76	23.39	4.76	-2.29686	4.59991e-32	3.00704e-31
Pm005686	177	35	11.4	2.32	11.4	2.32	-2.29684	1.06287e-16	4.57388e-16
Pm020528	106	21	6.83	1.39	6.83	1.39	-2.2968	2.24106e-10	7.33044e-10
Pm000437	202	40	13.02	2.65	13.02	2.65	-2.29667	1.97048e-18	8.99753e-18
Pm026890	35	7	2.26	0.46	2.26	0.46	-2.29662	0.000687676	0.00139747
Pm030199	35	7	2.26	0.46	2.26	0.46	-2.29662	0.000687676	0.00139747
Pm011004	574	114	36.98	7.54	36.98	7.54	-2.29411	2.94042e-49	2.62543e-48
Pm018804	5355	1064	345.03	70.41	345.03	70.41	-2.29287	0	0
Pm020645	60	12	3.87	0.79	3.87	0.79	-2.29241	2.71291e-06	6.89027e-06
Pm027342	528	105	34.02	6.95	34.02	6.95	-2.2913	1.83452e-45	1.53075e-44
Pm001579	231	46	14.88	3.04	14.88	3.04	-2.29123	6.24285e-21	3.09507e-20
Pm018848	211	42	13.6	2.78	13.6	2.78	-2.29045	2.94302e-19	1.37863e-18
Pm010360	7098	1413	457.34	93.51	457.34	93.51	-2.29007	0	0
Pm012667	186	37	11.98	2.45	11.98	2.45	-2.28977	3.64558e-17	1.59732e-16
Pm012767	25	5	1.61	0.33	1.61	0.33	-2.28652	0.00374236	0.00695653
Pm018952	25	5	1.61	0.33	1.61	0.33	-2.28652	0.00374236	0.00695653
Pm006595	50	10	3.22	0.66	3.22	0.66	-2.28652	1.34846e-05	3.23922e-05
Pm030475	1120	224	72.16	14.82	72.16	14.82	-2.28365	1.95049e-91	2.82242e-90
Pm018658	1109	222	71.45	14.69	71.45	14.69	-2.2821	1.12814e-90	1.62303e-89
Pm013437	85	17	5.48	1.13	5.48	1.13	-2.27785	1.85307e-08	5.44511e-08
Pm006950	373	75	24.03	4.96	24.03	4.96	-2.27642	2.40165e-32	1.58013e-31
Pm014159	308	62	19.85	4.1	19.85	4.1	-2.27544	5.29964e-27	3.10354e-26
Pm001567	343	69	22.1	4.57	22.1	4.57	-2.27378	1.05149e-29	6.57116e-29
Pm013401	45	9	2.9	0.6	2.9	0.6	-2.27302	5.82319e-05	0.000132382
Pm019721	45	9	2.9	0.6	2.9	0.6	-2.27302	5.82319e-05	0.000132382
Pm027922	144	29	9.28	1.92	9.28	1.92	-2.27302	2.13625e-13	8.05681e-13
Pm007154	948	191	61.08	12.64	61.08	12.64	-2.2727	8.96615e-78	1.13874e-76
Pm018414	322	65	20.75	4.3	20.75	4.3	-2.2707	7.23625e-28	4.32689e-27
Pm004757	30	6	1.93	0.4	1.93	0.4	-2.27053	0.000829453	0.0016712
Pm008412	30	6	1.93	0.4	1.93	0.4	-2.27053	0.000829453	0.0016712
Pm014967	30	6	1.93	0.4	1.93	0.4	-2.27053	0.000829453	0.0016712
Pm024610	30	6	1.93	0.4	1.93	0.4	-2.27053	0.000829453	0.0016712
Pm000882	119	24	7.67	1.59	7.67	1.59	-2.2702	2.8193e-11	9.66292e-11
Pm011653	867	175	55.86	11.58	55.86	11.58	-2.27018	2.06675e-71	2.46177e-70
Pm027077	134	27	8.63	1.79	8.63	1.79	-2.2694	9.98e-13	3.64979e-12
Pm018878	89	18	5.73	1.19	5.73	1.19	-2.26757	6.9816e-09	2.09878e-08
Pm019364	89	18	5.73	1.19	5.73	1.19	-2.26757	6.9816e-09	2.09878e-08
Pm009548	1146	232	73.84	15.35	73.84	15.35	-2.26616	1.85227e-92	2.71002e-91
Pm004905	1965	398	126.61	26.34	126.61	26.34	-2.26506	6.38494e-151	1.44508e-149
Pm003995	434	88	27.96	5.82	27.96	5.82	-2.26427	4.42013e-37	3.17958e-36
Pm004960	158	32	10.18	2.12	10.18	2.12	-2.2636	1.75468e-14	6.9021e-14
Pm023914	237	48	15.27	3.18	15.27	3.18	-2.2636	3.5575e-21	1.77827e-20
Pm027514	394	80	25.39	5.29	25.39	5.29	-2.26292	8.09342e-34	5.49251e-33
Pm006141	143	29	9.21	1.92	9.21	1.92	-2.26209	3.33467e-13	1.24531e-12
Pm011779	128	26	8.25	1.72	8.25	1.72	-2.26199	4.09709e-12	1.45747e-11
Pm014038	128	26	8.25	1.72	8.25	1.72	-2.26199	4.09709e-12	1.45747e-11
Pm014413	148	30	9.54	1.99	9.54	1.99	-2.26122	8.1807e-14	3.13596e-13
Pm003400	1278	260	82.34	17.21	82.34	17.21	-2.25835	1.63303e-101	2.58484e-100
Pm000324	98	20	6.31	1.32	6.31	1.32	-2.2571	2.27486e-09	7.0173e-09
Pm019766	864	176	55.67	11.65	55.67	11.65	-2.25657	1.06966e-70	1.2627e-69
Pm029878	864	176	55.67	11.65	55.67	11.65	-2.25657	1.06966e-70	1.2627e-69
Pm018518	373	76	24.03	5.03	24.03	5.03	-2.25621	5.4258e-32	3.5428e-31
Pm005226	534	109	34.41	7.21	34.41	7.21	-2.25476	1.23782e-44	1.01957e-43
Pm005867	54	11	3.48	0.73	3.48	0.73	-2.25312	1.79336e-05	4.2641e-05
Pm024059	54	11	3.48	0.73	3.48	0.73	-2.25312	1.79336e-05	4.2641e-05
Pm015708	108	22	6.96	1.46	6.96	1.46	-2.25312	2.09365e-10	6.85625e-10
Pm013768	1909	390	123	25.81	123	25.81	-2.25266	4.40531e-146	9.73465e-145
Pm023704	88	18	5.67	1.19	5.67	1.19	-2.25239	1.09688e-08	3.26068e-08
Pm019544	269	55	17.33	3.64	17.33	3.64	-2.25126	1.5956e-23	8.53105e-23
Pm016092	1242	254	80.02	16.81	80.02	16.81	-2.25104	2.20646e-98	3.36886e-97
Pm011099	1817	372	117.07	24.62	117.07	24.62	-2.24947	2.0086e-139	4.26214e-138
Pm027224	259	53	16.69	3.51	16.69	3.51	-2.24944	1.62224e-22	8.42054e-22
Pm018855	464	95	29.9	6.29	29.9	6.29	-2.24901	2.42392e-39	1.81463e-38
Pm017090	488	100	31.44	6.62	31.44	6.62	-2.2477	7.9933e-41	6.13768e-40
Pm016630	73	15	4.7	0.99	4.7	0.99	-2.24716	5.00386e-07	1.342e-06
Pm024886	151	31	9.73	2.05	9.73	2.05	-2.24682	7.63982e-14	2.93263e-13
Pm009713	39	8	2.51	0.53	2.51	0.53	-2.24362	0.000250917	0.000534608
Pm017760	39	8	2.51	0.53	2.51	0.53	-2.24362	0.000250917	0.000534608
Pm006400	5897	1213	379.95	80.27	379.95	80.27	-2.24288	0	0
Pm011573	44	9	2.84	0.6	2.84	0.6	-2.24286	9.19744e-05	0.000204835
Pm003715	442	91	28.48	6.02	28.48	6.02	-2.24211	2.41831e-37	1.7463e-36
Pm029613	63	13	4.06	0.86	4.06	0.86	-2.23907	2.49407e-06	6.35244e-06
Pm021451	504	104	32.47	6.88	32.47	6.88	-2.23863	4.83593e-42	3.79913e-41
Pm007388	218	45	14.05	2.98	14.05	2.98	-2.23719	5.46663e-19	2.53748e-18
Pm006609	4168	861	268.55	56.98	268.55	56.98	-2.23666	1.64492477015311e-316	7.46842463114713e-315
Pm025990	155	32	9.99	2.12	9.99	2.12	-2.23642	6.59115e-14	2.5379e-13
Pm025743	1021	211	65.78	13.96	65.78	13.96	-2.23635	2.90237e-81	3.8315e-80
Pm020766	111	23	7.15	1.52	7.15	1.52	-2.23387	1.94566e-10	6.38281e-10
Pm027439	222	46	14.3	3.04	14.3	3.04	-2.23387	2.12407e-19	1.00002e-18
Pm027777	454	94	29.25	6.22	29.25	6.22	-2.23345	5.24108e-38	3.83156e-37
Pm019671	319	66	20.55	4.37	20.55	4.37	-2.23343	3.86503e-27	2.27231e-26
Pm006438	232	48	14.95	3.18	14.95	3.18	-2.23305	2.07155e-20	1.01072e-19
Pm010390	24	5	1.55	0.33	1.55	0.33	-2.23173	0.00595708	0.0107569
Pm021590	24	5	1.55	0.33	1.55	0.33	-2.23173	0.00595708	0.0107569
Pm028018	24	5	1.55	0.33	1.55	0.33	-2.23173	0.00595708	0.0107569
Pm004249	19	4	1.22	0.26	1.22	0.26	-2.2303	0.0169593	0.0284971
Pm006206	19	4	1.22	0.26	1.22	0.26	-2.2303	0.0169593	0.0284971
Pm011920	19	4	1.22	0.26	1.22	0.26	-2.2303	0.0169593	0.0284971
Pm013633	19	4	1.22	0.26	1.22	0.26	-2.2303	0.0169593	0.0284971
Pm015495	19	4	1.22	0.26	1.22	0.26	-2.2303	0.0169593	0.0284971
Pm021773	19	4	1.22	0.26	1.22	0.26	-2.2303	0.0169593	0.0284971
Pm030039	19	4	1.22	0.26	1.22	0.26	-2.2303	0.0169593	0.0284971
Pm009860	241	50	15.53	3.31	15.53	3.31	-2.23015	7.01598e-21	3.473e-20
Pm025314	72	15	4.64	0.99	4.64	0.99	-2.22862	5.00386e-07	1.342e-06
Pm018861	500	104	32.22	6.88	32.22	6.88	-2.22748	1.74739e-41	1.35754e-40
Pm016713	48	10	3.09	0.66	3.09	0.66	-2.22707	3.38464e-05	7.84319e-05
Pm023982	48	10	3.09	0.66	3.09	0.66	-2.22707	3.38464e-05	7.84319e-05
Pm026284	736	153	47.42	10.13	47.42	10.13	-2.22686	2.3659e-59	2.4364e-58
Pm012162	740	154	47.68	10.19	47.68	10.19	-2.22623	9.69161e-60	1.00172e-58
Pm003432	288	60	18.56	3.97	18.56	3.97	-2.22499	1.20936e-24	6.70079e-24
Pm008754	29	6	1.87	0.4	1.87	0.4	-2.22497	0.0013304	0.00261452
Pm027786	312	65	20.1	4.3	20.1	4.3	-2.22479	1.6219e-26	9.39016e-26
Pm005374	182	38	11.73	2.51	11.73	2.51	-2.22444	4.82823e-16	2.0234e-15
Pm013857	53	11	3.41	0.73	3.41	0.73	-2.2238	2.79338e-05	6.53042e-05
Pm005182	139	29	8.96	1.92	8.96	1.92	-2.22239	1.25615e-12	4.57521e-12
Pm015867	110	23	7.09	1.52	7.09	1.52	-2.22171	1.94566e-10	6.38281e-10
Pm003747	843	176	54.32	11.65	54.32	11.65	-2.22115	3.02025e-67	3.42993e-66
Pm002962	991	207	63.85	13.7	63.85	13.7	-2.22051	4.0231e-78	5.14155e-77
Pm024872	1421	297	91.56	19.65	91.56	19.65	-2.22019	5.24951e-109	8.88613e-108
Pm016921	407	85	26.22	5.63	26.22	5.63	-2.21946	5.60537e-34	3.81904e-33
Pm027801	411	86	26.48	5.69	26.48	5.69	-2.2184	3.41944e-34	2.33968e-33
Pm016710	119	25	7.67	1.65	7.67	1.65	-2.21676	6.33053e-11	2.12446e-10
Pm029056	124	26	7.99	1.72	7.99	1.72	-2.21579	2.42024e-11	8.31296e-11
Pm022875	186	39	11.98	2.58	11.98	2.58	-2.21518	1.867e-16	7.958e-16
Pm005586	1235	259	79.57	17.14	79.57	17.14	-2.21486	2.64e-95	3.94224e-94
Pm015335	62	13	3.99	0.86	3.99	0.86	-2.21398	2.49407e-06	6.35244e-06
Pm013145	7767	1630	500.44	107.87	500.44	107.87	-2.2139	0	0
Pm017609	1363	286	87.82	18.93	87.82	18.93	-2.21388	2.83317e-104	4.61811e-103
Pm009013	1190	250	76.67	16.54	76.67	16.54	-2.2127	2.85951e-92	4.17551e-91
Pm028073	205	43	13.21	2.85	13.21	2.85	-2.2126	6.03938e-18	2.71457e-17
Pm002552	100	21	6.44	1.39	6.44	1.39	-2.21198	2.09687e-09	6.48253e-09
Pm028643	133	28	8.57	1.85	8.57	1.85	-2.21177	7.85092e-12	2.75655e-11
Pm028080	33	7	2.13	0.46	2.13	0.46	-2.21115	0.00107662	0.00213299
Pm018943	171	36	11.02	2.38	11.02	2.38	-2.21109	3.49236e-15	1.4139e-14
Pm014687	323	68	20.81	4.5	20.81	4.5	-2.20928	5.17599e-27	3.03192e-26
Pm010177	437	92	28.16	6.09	28.16	6.09	-2.20913	4.59129e-36	3.26293e-35
Pm005657	38	8	2.45	0.53	2.45	0.53	-2.20872	0.000393673	0.000822208
Pm002056	408	86	26.29	5.69	26.29	5.69	-2.20801	1.23433e-33	8.33879e-33
Pm010112	185	39	11.92	2.58	11.92	2.58	-2.20794	2.89024e-16	1.22381e-15
Pm000469	71	15	4.57	0.99	4.57	0.99	-2.20669	7.77161e-07	2.05239e-06
Pm003716	1417	299	91.3	19.79	91.3	19.79	-2.20584	7.97506e-108	1.33587e-106
Pm017490	393	83	25.32	5.49	25.32	5.49	-2.2054	1.37497e-32	9.10246e-32
Pm020791	1193	252	76.87	16.68	76.87	16.68	-2.2043	1.26344e-91	1.83179e-90
Pm008209	251	53	16.17	3.51	16.17	3.51	-2.20378	1.53405e-21	7.75112e-21
Pm031185	13385	2829	862.42	187.22	862.42	187.22	-2.20366	0	0
Pm002346	118	25	7.6	1.65	7.6	1.65	-2.20353	9.81569e-11	3.26932e-10
Pm013348	2195	464	141.43	30.71	141.43	30.71	-2.20331	1.02773e-159	2.45745e-158
Pm003340	137	29	8.83	1.92	8.83	1.92	-2.20131	3.01593e-12	1.08162e-11
Pm000524	184	39	11.86	2.58	11.86	2.58	-2.20066	4.46864e-16	1.87762e-15
Pm026655	1704	361	109.79	23.89	109.79	23.89	-2.20027	7.92744e-127	1.54882e-125
Pm006322	330	70	21.26	4.63	21.26	4.63	-2.19906	1.23597e-27	7.35321e-27
Pm024850	47	10	3.03	0.66	3.03	0.66	-2.19878	5.32639e-05	0.000121433
Pm015679	94	20	6.06	1.32	6.06	1.32	-2.19878	1.32547e-08	3.92875e-08
Pm022766	94	20	6.06	1.32	6.06	1.32	-2.19878	1.32547e-08	3.92875e-08
Pm028527	193	41	12.44	2.71	12.44	2.71	-2.19862	1.47458e-16	6.30691e-16
Pm025928	339	72	21.84	4.76	21.84	4.76	-2.19794	4.22077e-28	2.53529e-27
Pm015925	1114	237	71.78	15.68	71.78	15.68	-2.19466	1.29486e-85	1.79274e-84
Pm026672	400	85	25.77	5.63	25.77	5.63	-2.19449	1.11459e-32	7.39619e-32
Pm019933	169	36	10.89	2.38	10.89	2.38	-2.19397	8.3675e-15	3.33881e-14
Pm003563	230	49	14.82	3.24	14.82	3.24	-2.19348	1.10099e-19	5.23071e-19
Pm022892	66	14	4.25	0.93	4.25	0.93	-2.19216	1.45918e-06	3.77529e-06
Pm024492	249	53	16.04	3.51	16.04	3.51	-2.19213	3.64591e-21	1.82166e-20
Pm023995	638	136	41.11	9	41.11	9	-2.19149	8.64021e-51	7.83629e-50
Pm004729	141	30	9.08	1.99	9.08	1.99	-2.18992	1.79259e-12	6.49008e-12
Pm014806	131	28	8.44	1.85	8.44	1.85	-2.18972	1.86878e-11	6.46336e-11
Pm013827	665	142	42.85	9.4	42.85	9.4	-2.18856	1.84435e-52	1.70796e-51
Pm007991	805	172	51.87	11.38	51.87	11.38	-2.1884	1.245e-62	1.34444e-61
Pm024460	80	17	5.15	1.13	5.15	1.13	-2.18825	1.10782e-07	3.10358e-07
Pm030780	3796	811	244.58	53.67	244.58	53.67	-2.18812	2.63324e-281	1.07579e-279
Pm020464	75	16	4.83	1.06	4.83	1.06	-2.18796	4.54748e-07	1.22615e-06
Pm029170	668	143	43.04	9.46	43.04	9.46	-2.18577	1.14092e-52	1.0605e-51
Pm010619	103	22	6.64	1.46	6.64	1.46	-2.18521	1.92342e-09	5.95615e-09
Pm008447	89	19	5.73	1.26	5.73	1.26	-2.18511	1.58473e-08	4.67131e-08
Pm006238	695	149	44.78	9.86	44.78	9.86	-2.18319	1.14384e-54	1.10203e-53
Pm002512	93	20	5.99	1.32	5.99	1.32	-2.18202	2.0466e-08	5.99179e-08
Pm006020	885	190	57.02	12.57	57.02	12.57	-2.18148	3.41724e-68	3.92248e-67
Pm026449	349	75	22.49	4.96	22.49	4.96	-2.18087	9.39251e-29	5.75115e-28
Pm012435	1625	349	104.7	23.1	104.7	23.1	-2.1803	1.20434e-119	2.23795e-118
Pm016978	1559	335	100.45	22.17	100.45	22.17	-2.1798	4.15489e-115	7.41369e-114
Pm008355	521	112	33.57	7.41	33.57	7.41	-2.17963	2.11779e-41	1.64474e-40
Pm001835	311	67	20.04	4.43	20.04	4.43	-2.1775	2.60842e-25	1.4718e-24
Pm021268	223	48	14.37	3.18	14.37	3.18	-2.17596	6.69479e-19	3.09923e-18
Pm010259	436	94	28.09	6.22	28.09	6.22	-2.17507	7.23079e-35	5.02414e-34
Pm014968	1135	245	73.13	16.21	73.13	16.21	-2.17358	1.73155e-85	2.38996e-84
Pm001655	4761	1029	306.76	68.1	306.76	68.1	-2.17138	0	0
Pm010315	1027	222	66.17	14.69	66.17	14.69	-2.17134	7.99715e-78	1.0174e-76
Pm014952	1008	218	64.95	14.43	64.95	14.43	-2.17026	1.80131e-76	2.25708e-75
Pm015685	28	6	1.8	0.4	1.8	0.4	-2.16993	0.0021191	0.00405539
Pm024008	28	6	1.8	0.4	1.8	0.4	-2.16993	0.0021191	0.00405539
Pm013501	60	13	3.87	0.86	3.87	0.86	-2.16993	6.06688e-06	1.49944e-05
Pm013524	245	53	15.79	3.51	15.79	3.51	-2.16947	2.03615e-20	9.94096e-20
Pm015673	476	103	30.67	6.82	30.67	6.82	-2.16898	8.88983e-38	6.48001e-37
Pm001986	222	48	14.3	3.18	14.3	3.18	-2.16892	1.02893e-18	4.74072e-18
Pm013757	97	21	6.25	1.39	6.25	1.39	-2.16877	7.80441e-09	2.33924e-08
Pm027088	420	91	27.06	6.02	27.06	6.02	-2.16833	1.22265e-33	8.26236e-33
Pm011325	1315	285	84.73	18.86	84.73	18.86	-2.16754	8.13719e-98	1.23651e-96
Pm013126	92	20	5.93	1.32	5.93	1.32	-2.16749	3.15192e-08	9.12305e-08
Pm019470	37	8	2.38	0.53	2.38	0.53	-2.1669	0.000614054	0.0012524
Pm011001	1890	410	121.78	27.13	121.78	27.13	-2.16632	6.45052e-136	1.3446e-134
Pm002769	23	5	1.48	0.33	1.48	0.33	-2.16506	0.00595708	0.0107569
Pm005257	23	5	1.48	0.33	1.48	0.33	-2.16506	0.00595708	0.0107569
Pm026362	23	5	1.48	0.33	1.48	0.33	-2.16506	0.00595708	0.0107569
Pm027670	23	5	1.48	0.33	1.48	0.33	-2.16506	0.00595708	0.0107569
Pm003888	46	10	2.96	0.66	2.96	0.66	-2.16506	8.34268e-05	0.000186465
Pm012363	46	10	2.96	0.66	2.96	0.66	-2.16506	8.34268e-05	0.000186465
Pm015131	46	10	2.96	0.66	2.96	0.66	-2.16506	8.34268e-05	0.000186465
Pm031354	350	76	22.55	5.03	22.55	5.03	-2.1645	4.38291e-28	2.63057e-27
Pm019494	7940	1725	511.59	114.16	511.59	114.16	-2.16393	0	0
Pm004079	534	116	34.41	7.68	34.41	7.68	-2.16365	6.39959e-42	5.01e-41
Pm002148	267	58	17.2	3.84	17.2	3.84	-2.16323	4.08378e-22	2.10032e-21
Pm011120	32	7	2.06	0.46	2.06	0.46	-2.16294	0.00167444	0.00325104
Pm027443	248	54	15.98	3.57	15.98	3.57	-2.16227	1.22286e-20	6.01218e-20
Pm002437	184	40	11.86	2.65	11.86	2.65	-2.16204	9.78366e-16	4.05166e-15
Pm010275	225	49	14.5	3.24	14.5	3.24	-2.16199	9.46385e-19	4.3631e-18
Pm013018	202	44	13.02	2.91	13.02	2.91	-2.16164	4.84684e-17	2.11498e-16
Pm020094	363	79	23.39	5.23	23.39	5.23	-2.16101	2.74076e-29	1.69813e-28
Pm029116	541	118	34.86	7.81	34.86	7.81	-2.15818	2.40223e-42	1.89583e-41
Pm000164	18	4	1.16	0.26	1.16	0.26	-2.15754	0.0266814	0.0435068
Pm001926	18	4	1.16	0.26	1.16	0.26	-2.15754	0.0266814	0.0435068
Pm001977	18	4	1.16	0.26	1.16	0.26	-2.15754	0.0266814	0.0435068
Pm002407	18	4	1.16	0.26	1.16	0.26	-2.15754	0.0266814	0.0435068
Pm002977	18	4	1.16	0.26	1.16	0.26	-2.15754	0.0266814	0.0435068
Pm013259	18	4	1.16	0.26	1.16	0.26	-2.15754	0.0266814	0.0435068
Pm025480	18	4	1.16	0.26	1.16	0.26	-2.15754	0.0266814	0.0435068
Pm008142	220	48	14.18	3.18	14.18	3.18	-2.15676	2.4226e-18	1.10328e-17
Pm002277	96	21	6.19	1.39	6.19	1.39	-2.15485	1.20363e-08	3.57416e-08
Pm009102	604	132	38.92	8.74	38.92	8.74	-2.15481	4.98833e-47	4.28672e-46
Pm016093	1827	400	117.72	26.47	117.72	26.47	-2.15293	2.03896e-130	4.07592e-129
Pm019835	223	49	14.37	3.24	14.37	3.24	-2.14899	1.45061e-18	6.64267e-18
Pm006425	73	16	4.7	1.06	4.7	1.06	-2.1486	1.08289e-06	2.82814e-06
Pm021314	355	78	22.87	5.16	22.87	5.16	-2.14801	2.44284e-28	1.47683e-27
Pm017193	3222	708	207.6	46.85	207.6	46.85	-2.14769	7.74179e-214	2.40167e-212
Pm018294	64	14	4.12	0.93	4.12	0.93	-2.14734	3.53441e-06	8.88913e-06
Pm020261	64	14	4.12	0.93	4.12	0.93	-2.14734	3.53441e-06	8.88913e-06
Pm009081	191	42	12.31	2.78	12.31	2.78	-2.14667	7.49689e-16	3.11673e-15
Pm001026	68	15	4.38	0.99	4.38	0.99	-2.14543	1.32916e-06	3.45164e-06
Pm005377	59	13	3.8	0.86	3.8	0.86	-2.14359	9.40851e-06	2.28752e-05
Pm004286	172	38	11.08	2.51	11.08	2.51	-2.1422	2.33945e-14	9.15732e-14
Pm017942	1155	255	74.42	16.88	74.42	16.88	-2.14038	4.57956e-85	6.30927e-84
Pm029254	335	74	21.58	4.9	21.58	4.9	-2.13884	1.06867e-26	6.21772e-26
Pm004482	149	33	9.6	2.18	9.6	2.18	-2.13871	1.90512e-12	6.89081e-12
Pm024431	131	29	8.44	1.92	8.44	1.92	-2.13614	4.00215e-11	1.35739e-10
Pm006948	483	107	31.12	7.08	31.12	7.08	-2.13602	1.50463e-37	1.09215e-36
Pm004480	4726	1047	304.5	69.29	304.5	69.29	-2.13572	1.43970729198139e-320	6.63065740657703e-319
Pm008064	45	10	2.9	0.66	2.9	0.66	-2.13551	0.000130031	0.000284978
Pm002751	582	129	37.5	8.54	37.5	8.54	-2.13458	9.52913e-45	7.86635e-44
Pm023073	77	17	4.96	1.13	4.96	1.13	-2.13402	4.10987e-07	1.11235e-06
Pm005696	1402	311	90.33	20.58	90.33	20.58	-2.13396	3.03765e-101	4.78451e-100
Pm029858	126	28	8.12	1.85	8.12	1.85	-2.13395	4.85709e-11	1.64041e-10
Pm018718	843	187	54.32	12.38	54.32	12.38	-2.13347	4.12481e-63	4.49104e-62
Pm012831	320	71	20.62	4.7	20.62	4.7	-2.13331	1.86732e-25	1.05603e-24
Pm011005	1856	412	119.59	27.27	119.59	27.27	-2.13271	2.40775e-130	4.80457e-129
Pm026257	189	42	12.18	2.78	12.18	2.78	-2.13136	1.74922e-15	7.17243e-15
Pm001234	459	102	29.57	6.75	29.57	6.75	-2.13117	1.02116e-35	7.21603e-35
Pm001425	36	8	2.32	0.53	2.32	0.53	-2.13006	0.00095196	0.00190587
Pm019430	36	8	2.32	0.53	2.32	0.53	-2.13006	0.00095196	0.00190587
[truncated: 3,150 more rows]
