# Supplementary material for: Comparative Transcriptome Reveals Benzenoid Biosynthesis Regulation as Inducer of Floral Scent in the Woody Plant Prunus mume
Source: Front Plant Sci. 2017 Mar 10;8:319. doi: 10.3389/fpls.2017.00319 (PMC5345196; doi:10.3389/fpls.2017.00319)
Supplement: Supplementary Table 4 — The down-regulated genes of DEGs in Mei flower. [file Table4.XLSX]

## Sheet: Sheet1
id	B1	F1	B1_CPM	F1_CPM	control_mean	treat_mean	log2(fc)	PValue	FDR
Pm008493	0	653	0	43.21	0.001	43.21	15.3991	1.91097e-207	5.76867e-206
Pm010480	0	538	0	35.6	0.001	35.6	15.1196	9.09053e-172	2.31432e-170
Pm010597	0	428	0	28.32	0.001	28.32	14.7895	3.05936e-137	6.43097e-136
Pm020541	0	342	0	22.63	0.001	22.63	14.4659	4.66348e-110	7.98452e-109
Pm021808	0	246	0	16.28	0.001	16.28	13.9908	9.60244e-80	1.24999e-78
Pm019719	0	190	0	12.57	0.001	12.57	13.6177	1.09483e-61	1.16324e-60
Pm005893	0	177	0	11.71	0.001	11.71	13.5155	1.56532e-57	1.57649e-56
Pm017176	0	171	0	11.32	0.001	11.32	13.4666	1.87837e-55	1.82935e-54
Pm021879	0	170	0	11.25	0.001	11.25	13.4576	3.72298e-55	3.61015e-54
Pm030747	0	170	0	11.25	0.001	11.25	13.4576	3.72298e-55	3.61015e-54
Pm007914	0	160	0	10.59	0.001	10.59	13.3704	6.92622e-52	6.37718e-51
Pm024712	0	154	0	10.19	0.001	10.19	13.3149	4.21693e-50	3.79388e-49
Pm007069	0	137	0	9.07	0.001	9.07	13.1469	9.61781e-45	7.93664e-44
Pm019611	0	109	0	7.21	0.001	7.21	12.8158	1.68665e-35	1.18663e-34
Pm018206	0	108	0	7.15	0.001	7.15	12.8037	3.35395e-35	2.34275e-34
Pm021653	0	107	0	7.08	0.001	7.08	12.7895	6.66977e-35	4.63721e-34
Pm004453	0	105	0	6.95	0.001	6.95	12.7628	2.63805e-34	1.81277e-33
Pm010442	0	105	0	6.95	0.001	6.95	12.7628	2.63805e-34	1.81277e-33
Pm003041	0	87	0	5.76	0.001	5.76	12.4919	1.25512e-28	7.65389e-28
Pm009285	0	84	0	5.56	0.001	5.56	12.4409	9.90426e-28	5.90177e-27
Pm028025	0	81	0	5.36	0.001	5.36	12.388	7.81902e-27	4.56462e-26
Pm023865	0	80	0	5.29	0.001	5.29	12.3691	1.55706e-26	9.01945e-26
Pm030179	0	74	0	4.9	0.001	4.9	12.2586	1.93632e-24	1.06733e-23
Pm010144	0	73	0	4.83	0.001	4.83	12.2378	3.85747e-24	2.10971e-23
Pm002585	0	72	0	4.76	0.001	4.76	12.2167	7.68507e-24	4.15646e-23
Pm025020	0	72	0	4.76	0.001	4.76	12.2167	7.68507e-24	4.15646e-23
Pm011606	0	70	0	4.63	0.001	4.63	12.1768	3.05074e-23	1.6157e-22
Pm027496	0	69	0	4.57	0.001	4.57	12.158	6.07876e-23	3.19075e-22
Pm030849	0	67	0	4.43	0.001	4.43	12.1131	4.81034e-22	2.46495e-21
Pm020241	0	63	0	4.17	0.001	4.17	12.0258	7.59085e-21	3.75176e-20
Pm007812	0	60	0	3.97	0.001	3.97	11.9549	6.01315e-20	2.88243e-19
Pm019018	0	57	0	3.77	0.001	3.77	11.8803	9.50207e-19	4.37982e-18
Pm009922	0	55	0	3.64	0.001	3.64	11.8297	3.77838e-18	1.71168e-17
Pm017247	0	54	0	3.57	0.001	3.57	11.8017	7.53498e-18	3.38275e-17
Pm021880	0	53	0	3.51	0.001	3.51	11.7773	1.50272e-17	6.67418e-17
Pm009300	0	51	0	3.38	0.001	3.38	11.7228	5.97777e-17	2.59886e-16
Pm009892	0	50	0	3.31	0.001	3.31	11.6926	1.19234e-16	5.12025e-16
Pm011427	0	50	0	3.31	0.001	3.31	11.6926	1.19234e-16	5.12025e-16
Pm011323	0	48	0	3.18	0.001	3.18	11.6348	4.7445e-16	1.99017e-15
Pm029231	0	48	0	3.18	0.001	3.18	11.6348	4.7445e-16	1.99017e-15
Pm017147	0	47	0	3.11	0.001	3.11	11.6027	1.88827e-15	7.73272e-15
Pm017637	0	44	0	2.91	0.001	2.91	11.5068	1.49982e-14	5.92244e-14
Pm029612	0	43	0	2.85	0.001	2.85	11.4767	2.99277e-14	1.16536e-13
Pm009187	0	40	0	2.65	0.001	2.65	11.3718	2.37852e-13	8.9492e-13
Pm014581	0	40	0	2.65	0.001	2.65	11.3718	2.37852e-13	8.9492e-13
Pm020092	0	39	0	2.58	0.001	2.58	11.3332	4.74709e-13	1.75726e-12
Pm005697	0	37	0	2.45	0.001	2.45	11.2586	1.89119e-12	6.84152e-12
Pm007082	0	37	0	2.45	0.001	2.45	11.2586	1.89119e-12	6.84152e-12
Pm001785	0	36	0	2.38	0.001	2.38	11.2167	7.53576e-12	2.64838e-11
Pm016339	0	36	0	2.38	0.001	2.38	11.2167	7.53576e-12	2.64838e-11
Pm017257	0	36	0	2.38	0.001	2.38	11.2167	7.53576e-12	2.64838e-11
Pm020604	0	36	0	2.38	0.001	2.38	11.2167	7.53576e-12	2.64838e-11
Pm014985	0	34	0	2.25	0.001	2.25	11.1357	3.00335e-11	1.02624e-10
Pm013137	1	2024	0.06	133.94	0.06	133.94	11.1243	0	0
Pm018748	0	33	0	2.18	0.001	2.18	11.0901	5.99623e-11	2.01512e-10
Pm021894	0	33	0	2.18	0.001	2.18	11.0901	5.99623e-11	2.01512e-10
Pm025125	0	32	0	2.12	0.001	2.12	11.0498	1.19721e-10	3.96754e-10
Pm016171	0	31	0	2.05	0.001	2.05	11.0014	2.39049e-10	7.80441e-10
Pm010408	0	30	0	1.99	0.001	1.99	10.9586	4.77335e-10	1.53383e-09
Pm011315	0	30	0	1.99	0.001	1.99	10.9586	4.77335e-10	1.53383e-09
Pm008256	0	29	0	1.92	0.001	1.92	10.9069	4.77335e-10	1.53383e-09
Pm017111	0	29	0	1.92	0.001	1.92	10.9069	4.77335e-10	1.53383e-09
Pm019732	0	29	0	1.92	0.001	1.92	10.9069	4.77335e-10	1.53383e-09
Pm023658	0	29	0	1.92	0.001	1.92	10.9069	4.77335e-10	1.53383e-09
Pm029793	0	29	0	1.92	0.001	1.92	10.9069	4.77335e-10	1.53383e-09
Pm003374	0	28	0	1.85	0.001	1.85	10.8533	9.53196e-10	3.00692e-09
Pm008659	0	28	0	1.85	0.001	1.85	10.8533	9.53196e-10	3.00692e-09
Pm014892	0	28	0	1.85	0.001	1.85	10.8533	9.53196e-10	3.00692e-09
Pm013782	4	7227	0.26	478.27	0.26	478.27	10.8451	0	0
Pm002663	0	27	0	1.79	0.001	1.79	10.8057	1.90354e-09	5.89948e-09
Pm029431	0	27	0	1.79	0.001	1.79	10.8057	1.90354e-09	5.89948e-09
Pm023523	2	3387	0.13	224.14	0.13	224.14	10.7517	0	0
Pm016594	0	26	0	1.72	0.001	1.72	10.7482	7.59254e-09	2.27725e-08
Pm000468	0	25	0	1.65	0.001	1.65	10.6883	1.51646e-08	4.47699e-08
Pm010433	0	25	0	1.65	0.001	1.65	10.6883	1.51646e-08	4.47699e-08
Pm017376	0	25	0	1.65	0.001	1.65	10.6883	1.51646e-08	4.47699e-08
Pm029133	0	25	0	1.65	0.001	1.65	10.6883	1.51646e-08	4.47699e-08
Pm004708	0	24	0	1.59	0.001	1.59	10.6348	3.02899e-08	8.77743e-08
Pm029314	0	24	0	1.59	0.001	1.59	10.6348	3.02899e-08	8.77743e-08
Pm029659	0	24	0	1.59	0.001	1.59	10.6348	3.02899e-08	8.77743e-08
Pm018707	0	23	0	1.52	0.001	1.52	10.5699	6.05043e-08	1.72258e-07
Pm024045	0	23	0	1.52	0.001	1.52	10.5699	6.05043e-08	1.72258e-07
Pm025817	0	23	0	1.52	0.001	1.52	10.5699	6.05043e-08	1.72258e-07
Pm030290	0	23	0	1.52	0.001	1.52	10.5699	6.05043e-08	1.72258e-07
Pm014417	0	22	0	1.46	0.001	1.46	10.5118	1.20864e-07	3.37633e-07
Pm028682	0	22	0	1.46	0.001	1.46	10.5118	1.20864e-07	3.37633e-07
Pm030674	1	1322	0.06	87.49	0.06	87.49	10.5099	0	0
Pm028256	0	21	0	1.39	0.001	1.39	10.4409	2.4145e-07	6.62364e-07
Pm029481	0	21	0	1.39	0.001	1.39	10.4409	2.4145e-07	6.62364e-07
Pm014996	0	20	0	1.32	0.001	1.32	10.3663	4.82371e-07	1.29492e-06
Pm017061	0	20	0	1.32	0.001	1.32	10.3663	4.82371e-07	1.29492e-06
Pm017256	0	20	0	1.32	0.001	1.32	10.3663	4.82371e-07	1.29492e-06
Pm023337	0	20	0	1.32	0.001	1.32	10.3663	4.82371e-07	1.29492e-06
Pm027179	0	20	0	1.32	0.001	1.32	10.3663	4.82371e-07	1.29492e-06
Pm027849	0	20	0	1.32	0.001	1.32	10.3663	4.82371e-07	1.29492e-06
Pm028743	0	20	0	1.32	0.001	1.32	10.3663	4.82371e-07	1.29492e-06
Pm011946	0	19	0	1.26	0.001	1.26	10.2992	9.6373e-07	2.52636e-06
Pm013816	0	19	0	1.26	0.001	1.26	10.2992	9.6373e-07	2.52636e-06
Pm014458	0	19	0	1.26	0.001	1.26	10.2992	9.6373e-07	2.52636e-06
Pm016281	0	19	0	1.26	0.001	1.26	10.2992	9.6373e-07	2.52636e-06
Pm023766	0	19	0	1.26	0.001	1.26	10.2992	9.6373e-07	2.52636e-06
Pm029199	0	19	0	1.26	0.001	1.26	10.2992	9.6373e-07	2.52636e-06
Pm030043	0	19	0	1.26	0.001	1.26	10.2992	9.6373e-07	2.52636e-06
Pm002584	0	18	0	1.19	0.001	1.19	10.2167	1.92554e-06	4.93888e-06
Pm002863	0	18	0	1.19	0.001	1.19	10.2167	1.92554e-06	4.93888e-06
Pm003907	0	18	0	1.19	0.001	1.19	10.2167	1.92554e-06	4.93888e-06
Pm004296	0	18	0	1.19	0.001	1.19	10.2167	1.92554e-06	4.93888e-06
Pm012585	0	18	0	1.19	0.001	1.19	10.2167	1.92554e-06	4.93888e-06
Pm013951	0	18	0	1.19	0.001	1.19	10.2167	1.92554e-06	4.93888e-06
Pm015286	0	18	0	1.19	0.001	1.19	10.2167	1.92554e-06	4.93888e-06
Pm016416	0	18	0	1.19	0.001	1.19	10.2167	1.92554e-06	4.93888e-06
Pm019954	0	18	0	1.19	0.001	1.19	10.2167	1.92554e-06	4.93888e-06
Pm024073	0	18	0	1.19	0.001	1.19	10.2167	1.92554e-06	4.93888e-06
Pm028579	0	18	0	1.19	0.001	1.19	10.2167	1.92554e-06	4.93888e-06
Pm013775	6	6969	0.39	461.19	0.39	461.19	10.2077	0	0
Pm007356	0	17	0	1.13	0.001	1.13	10.1421	3.84742e-06	9.64716e-06
Pm011901	0	17	0	1.13	0.001	1.13	10.1421	3.84742e-06	9.64716e-06
Pm012976	0	17	0	1.13	0.001	1.13	10.1421	3.84742e-06	9.64716e-06
Pm015535	0	17	0	1.13	0.001	1.13	10.1421	3.84742e-06	9.64716e-06
Pm020285	0	17	0	1.13	0.001	1.13	10.1421	3.84742e-06	9.64716e-06
Pm027156	0	17	0	1.13	0.001	1.13	10.1421	3.84742e-06	9.64716e-06
Pm004976	0	16	0	1.06	0.001	1.06	10.0498	7.68793e-06	1.88266e-05
Pm005436	0	16	0	1.06	0.001	1.06	10.0498	7.68793e-06	1.88266e-05
Pm005938	0	16	0	1.06	0.001	1.06	10.0498	7.68793e-06	1.88266e-05
Pm006339	0	16	0	1.06	0.001	1.06	10.0498	7.68793e-06	1.88266e-05
Pm009887	0	16	0	1.06	0.001	1.06	10.0498	7.68793e-06	1.88266e-05
Pm016721	0	16	0	1.06	0.001	1.06	10.0498	7.68793e-06	1.88266e-05
Pm017249	0	16	0	1.06	0.001	1.06	10.0498	7.68793e-06	1.88266e-05
Pm020070	0	16	0	1.06	0.001	1.06	10.0498	7.68793e-06	1.88266e-05
Pm026489	0	16	0	1.06	0.001	1.06	10.0498	7.68793e-06	1.88266e-05
Pm027274	0	16	0	1.06	0.001	1.06	10.0498	7.68793e-06	1.88266e-05
Pm029443	0	16	0	1.06	0.001	1.06	10.0498	7.68793e-06	1.88266e-05
Pm030896	0	16	0	1.06	0.001	1.06	10.0498	7.68793e-06	1.88266e-05
Pm008594	0	15	0	0.99	0.001	0.99	9.95128	3.07011e-05	7.1357e-05
Pm009158	0	15	0	0.99	0.001	0.99	9.95128	3.07011e-05	7.1357e-05
Pm010233	0	15	0	0.99	0.001	0.99	9.95128	3.07011e-05	7.1357e-05
Pm018329	0	15	0	0.99	0.001	0.99	9.95128	3.07011e-05	7.1357e-05
Pm018793	0	15	0	0.99	0.001	0.99	9.95128	3.07011e-05	7.1357e-05
Pm019308	0	15	0	0.99	0.001	0.99	9.95128	3.07011e-05	7.1357e-05
Pm019381	0	15	0	0.99	0.001	0.99	9.95128	3.07011e-05	7.1357e-05
Pm024540	0	15	0	0.99	0.001	0.99	9.95128	3.07011e-05	7.1357e-05
Pm002153	0	14	0	0.93	0.001	0.93	9.86109	6.13562e-05	0.000138922
Pm002616	0	14	0	0.93	0.001	0.93	9.86109	6.13562e-05	0.000138922
Pm003607	0	14	0	0.93	0.001	0.93	9.86109	6.13562e-05	0.000138922
Pm005375	0	14	0	0.93	0.001	0.93	9.86109	6.13562e-05	0.000138922
Pm006136	0	14	0	0.93	0.001	0.93	9.86109	6.13562e-05	0.000138922
Pm008231	0	14	0	0.93	0.001	0.93	9.86109	6.13562e-05	0.000138922
Pm011243	0	14	0	0.93	0.001	0.93	9.86109	6.13562e-05	0.000138922
Pm017345	0	14	0	0.93	0.001	0.93	9.86109	6.13562e-05	0.000138922
Pm021892	0	14	0	0.93	0.001	0.93	9.86109	6.13562e-05	0.000138922
Pm022116	0	14	0	0.93	0.001	0.93	9.86109	6.13562e-05	0.000138922
Pm026098	0	14	0	0.93	0.001	0.93	9.86109	6.13562e-05	0.000138922
Pm028225	0	14	0	0.93	0.001	0.93	9.86109	6.13562e-05	0.000138922
Pm029147	0	14	0	0.93	0.001	0.93	9.86109	6.13562e-05	0.000138922
Pm030758	0	14	0	0.93	0.001	0.93	9.86109	6.13562e-05	0.000138922
Pm007666	0	13	0	0.86	0.001	0.86	9.74819	0.000122627	0.00026925
Pm010484	0	13	0	0.86	0.001	0.86	9.74819	0.000122627	0.00026925
Pm012207	0	13	0	0.86	0.001	0.86	9.74819	0.000122627	0.00026925
Pm014834	0	13	0	0.86	0.001	0.86	9.74819	0.000122627	0.00026925
Pm015545	0	13	0	0.86	0.001	0.86	9.74819	0.000122627	0.00026925
Pm020426	0	13	0	0.86	0.001	0.86	9.74819	0.000122627	0.00026925
Pm021844	0	13	0	0.86	0.001	0.86	9.74819	0.000122627	0.00026925
Pm021997	0	13	0	0.86	0.001	0.86	9.74819	0.000122627	0.00026925
Pm022538	0	13	0	0.86	0.001	0.86	9.74819	0.000122627	0.00026925
Pm027761	0	13	0	0.86	0.001	0.86	9.74819	0.000122627	0.00026925
Pm029995	0	13	0	0.86	0.001	0.86	9.74819	0.000122627	0.00026925
Pm030426	0	13	0	0.86	0.001	0.86	9.74819	0.000122627	0.00026925
Pm031273	0	13	0	0.86	0.001	0.86	9.74819	0.000122627	0.00026925
Pm000783	0	12	0	0.79	0.001	0.79	9.62571	0.000245094	0.00052283
Pm001688	0	12	0	0.79	0.001	0.79	9.62571	0.000245094	0.00052283
Pm002158	0	12	0	0.79	0.001	0.79	9.62571	0.000245094	0.00052283
Pm002461	0	12	0	0.79	0.001	0.79	9.62571	0.000245094	0.00052283
Pm005628	0	12	0	0.79	0.001	0.79	9.62571	0.000245094	0.00052283
Pm005748	0	12	0	0.79	0.001	0.79	9.62571	0.000245094	0.00052283
Pm006111	0	12	0	0.79	0.001	0.79	9.62571	0.000245094	0.00052283
Pm007215	0	12	0	0.79	0.001	0.79	9.62571	0.000245094	0.00052283
Pm007739	0	12	0	0.79	0.001	0.79	9.62571	0.000245094	0.00052283
Pm011500	0	12	0	0.79	0.001	0.79	9.62571	0.000245094	0.00052283
Pm012041	0	12	0	0.79	0.001	0.79	9.62571	0.000245094	0.00052283
Pm013697	0	12	0	0.79	0.001	0.79	9.62571	0.000245094	0.00052283
Pm013963	0	12	0	0.79	0.001	0.79	9.62571	0.000245094	0.00052283
Pm017338	0	12	0	0.79	0.001	0.79	9.62571	0.000245094	0.00052283
Pm020499	0	12	0	0.79	0.001	0.79	9.62571	0.000245094	0.00052283
Pm021319	0	12	0	0.79	0.001	0.79	9.62571	0.000245094	0.00052283
Pm021529	0	12	0	0.79	0.001	0.79	9.62571	0.000245094	0.00052283
Pm025238	0	12	0	0.79	0.001	0.79	9.62571	0.000245094	0.00052283
Pm026376	0	12	0	0.79	0.001	0.79	9.62571	0.000245094	0.00052283
Pm028072	0	12	0	0.79	0.001	0.79	9.62571	0.000245094	0.00052283
Pm028105	0	12	0	0.79	0.001	0.79	9.62571	0.000245094	0.00052283
Pm001359	0	11	0	0.73	0.001	0.73	9.51175	0.000489894	0.00101065
Pm002587	0	11	0	0.73	0.001	0.73	9.51175	0.000489894	0.00101065
Pm004173	0	11	0	0.73	0.001	0.73	9.51175	0.000489894	0.00101065
Pm005891	0	11	0	0.73	0.001	0.73	9.51175	0.000489894	0.00101065
Pm009591	0	11	0	0.73	0.001	0.73	9.51175	0.000489894	0.00101065
Pm015580	0	11	0	0.73	0.001	0.73	9.51175	0.000489894	0.00101065
Pm017388	0	11	0	0.73	0.001	0.73	9.51175	0.000489894	0.00101065
Pm018593	0	11	0	0.73	0.001	0.73	9.51175	0.000489894	0.00101065
Pm020449	0	11	0	0.73	0.001	0.73	9.51175	0.000489894	0.00101065
Pm020933	0	11	0	0.73	0.001	0.73	9.51175	0.000489894	0.00101065
Pm025842	0	11	0	0.73	0.001	0.73	9.51175	0.000489894	0.00101065
Pm027272	0	11	0	0.73	0.001	0.73	9.51175	0.000489894	0.00101065
Pm027747	0	11	0	0.73	0.001	0.73	9.51175	0.000489894	0.00101065
Pm028984	0	11	0	0.73	0.001	0.73	9.51175	0.000489894	0.00101065
Pm001914	0	10	0	0.66	0.001	0.66	9.36632	0.00097925	0.00194823
Pm002785	0	10	0	0.66	0.001	0.66	9.36632	0.00097925	0.00194823
Pm003210	0	10	0	0.66	0.001	0.66	9.36632	0.00097925	0.00194823
Pm003411	0	10	0	0.66	0.001	0.66	9.36632	0.00097925	0.00194823
Pm007510	0	10	0	0.66	0.001	0.66	9.36632	0.00097925	0.00194823
Pm008821	0	10	0	0.66	0.001	0.66	9.36632	0.00097925	0.00194823
Pm011138	0	10	0	0.66	0.001	0.66	9.36632	0.00097925	0.00194823
Pm011311	0	10	0	0.66	0.001	0.66	9.36632	0.00097925	0.00194823
Pm011789	0	10	0	0.66	0.001	0.66	9.36632	0.00097925	0.00194823
Pm012038	0	10	0	0.66	0.001	0.66	9.36632	0.00097925	0.00194823
Pm012043	0	10	0	0.66	0.001	0.66	9.36632	0.00097925	0.00194823
Pm013777	0	10	0	0.66	0.001	0.66	9.36632	0.00097925	0.00194823
Pm015309	0	10	0	0.66	0.001	0.66	9.36632	0.00097925	0.00194823
Pm015738	0	10	0	0.66	0.001	0.66	9.36632	0.00097925	0.00194823
Pm016149	0	10	0	0.66	0.001	0.66	9.36632	0.00097925	0.00194823
Pm016958	0	10	0	0.66	0.001	0.66	9.36632	0.00097925	0.00194823
Pm017001	0	10	0	0.66	0.001	0.66	9.36632	0.00097925	0.00194823
Pm017265	0	10	0	0.66	0.001	0.66	9.36632	0.00097925	0.00194823
Pm018127	0	10	0	0.66	0.001	0.66	9.36632	0.00097925	0.00194823
Pm021012	0	10	0	0.66	0.001	0.66	9.36632	0.00097925	0.00194823
Pm021690	0	10	0	0.66	0.001	0.66	9.36632	0.00097925	0.00194823
Pm022770	0	10	0	0.66	0.001	0.66	9.36632	0.00097925	0.00194823
Pm024080	0	10	0	0.66	0.001	0.66	9.36632	0.00097925	0.00194823
Pm024852	0	10	0	0.66	0.001	0.66	9.36632	0.00097925	0.00194823
Pm029854	0	10	0	0.66	0.001	0.66	9.36632	0.00097925	0.00194823
Pm030291	0	10	0	0.66	0.001	0.66	9.36632	0.00097925	0.00194823
Pm031214	0	10	0	0.66	0.001	0.66	9.36632	0.00097925	0.00194823
Pm001967	0	9	0	0.6	0.001	0.6	9.22882	0.00195752	0.00375933
Pm004870	0	9	0	0.6	0.001	0.6	9.22882	0.00195752	0.00375933
Pm005906	0	9	0	0.6	0.001	0.6	9.22882	0.00195752	0.00375933
Pm009188	0	9	0	0.6	0.001	0.6	9.22882	0.00195752	0.00375933
Pm009822	0	9	0	0.6	0.001	0.6	9.22882	0.00195752	0.00375933
Pm010544	0	9	0	0.6	0.001	0.6	9.22882	0.00195752	0.00375933
Pm011592	0	9	0	0.6	0.001	0.6	9.22882	0.00195752	0.00375933
Pm014227	0	9	0	0.6	0.001	0.6	9.22882	0.00195752	0.00375933
Pm017310	0	9	0	0.6	0.001	0.6	9.22882	0.00195752	0.00375933
Pm017629	0	9	0	0.6	0.001	0.6	9.22882	0.00195752	0.00375933
Pm019329	0	9	0	0.6	0.001	0.6	9.22882	0.00195752	0.00375933
Pm025518	0	9	0	0.6	0.001	0.6	9.22882	0.00195752	0.00375933
Pm027146	0	9	0	0.6	0.001	0.6	9.22882	0.00195752	0.00375933
Pm027913	0	9	0	0.6	0.001	0.6	9.22882	0.00195752	0.00375933
Pm028515	0	9	0	0.6	0.001	0.6	9.22882	0.00195752	0.00375933
Pm029489	0	9	0	0.6	0.001	0.6	9.22882	0.00195752	0.00375933
Pm029567	0	9	0	0.6	0.001	0.6	9.22882	0.00195752	0.00375933
Pm010475	1	536	0.06	35.47	0.06	35.47	9.20742	1.76827e-171	4.48649e-170
Pm013138	28	15464	1.8	1023.38	1.8	1023.38	9.15113	0	0
Pm013776	22	12103	1.42	800.95	1.42	800.95	9.13968	0	0
Pm001157	0	8	0	0.53	0.001	0.53	9.04985	0.00391328	0.0072038
Pm002948	0	8	0	0.53	0.001	0.53	9.04985	0.00391328	0.0072038
Pm003623	0	8	0	0.53	0.001	0.53	9.04985	0.00391328	0.0072038
Pm003841	0	8	0	0.53	0.001	0.53	9.04985	0.00391328	0.0072038
Pm003959	0	8	0	0.53	0.001	0.53	9.04985	0.00391328	0.0072038
Pm004668	0	8	0	0.53	0.001	0.53	9.04985	0.00391328	0.0072038
Pm006602	0	8	0	0.53	0.001	0.53	9.04985	0.00391328	0.0072038
Pm007592	0	8	0	0.53	0.001	0.53	9.04985	0.00391328	0.0072038
Pm007938	0	8	0	0.53	0.001	0.53	9.04985	0.00391328	0.0072038
Pm008737	0	8	0	0.53	0.001	0.53	9.04985	0.00391328	0.0072038
Pm009833	0	8	0	0.53	0.001	0.53	9.04985	0.00391328	0.0072038
Pm010373	0	8	0	0.53	0.001	0.53	9.04985	0.00391328	0.0072038
Pm010541	0	8	0	0.53	0.001	0.53	9.04985	0.00391328	0.0072038
Pm011485	0	8	0	0.53	0.001	0.53	9.04985	0.00391328	0.0072038
Pm012014	0	8	0	0.53	0.001	0.53	9.04985	0.00391328	0.0072038
Pm012032	0	8	0	0.53	0.001	0.53	9.04985	0.00391328	0.0072038
Pm012591	0	8	0	0.53	0.001	0.53	9.04985	0.00391328	0.0072038
Pm013945	0	8	0	0.53	0.001	0.53	9.04985	0.00391328	0.0072038
Pm014402	0	8	0	0.53	0.001	0.53	9.04985	0.00391328	0.0072038
Pm015224	0	8	0	0.53	0.001	0.53	9.04985	0.00391328	0.0072038
Pm015301	0	8	0	0.53	0.001	0.53	9.04985	0.00391328	0.0072038
Pm015686	0	8	0	0.53	0.001	0.53	9.04985	0.00391328	0.0072038
Pm016046	0	8	0	0.53	0.001	0.53	9.04985	0.00391328	0.0072038
Pm016336	0	8	0	0.53	0.001	0.53	9.04985	0.00391328	0.0072038
Pm017842	0	8	0	0.53	0.001	0.53	9.04985	0.00391328	0.0072038
Pm018845	0	8	0	0.53	0.001	0.53	9.04985	0.00391328	0.0072038
Pm019156	0	8	0	0.53	0.001	0.53	9.04985	0.00391328	0.0072038
Pm019490	0	8	0	0.53	0.001	0.53	9.04985	0.00391328	0.0072038
Pm019612	0	8	0	0.53	0.001	0.53	9.04985	0.00391328	0.0072038
Pm019808	0	8	0	0.53	0.001	0.53	9.04985	0.00391328	0.0072038
Pm020932	0	8	0	0.53	0.001	0.53	9.04985	0.00391328	0.0072038
Pm020980	0	8	0	0.53	0.001	0.53	9.04985	0.00391328	0.0072038
Pm021876	0	8	0	0.53	0.001	0.53	9.04985	0.00391328	0.0072038
Pm022175	0	8	0	0.53	0.001	0.53	9.04985	0.00391328	0.0072038
Pm022298	0	8	0	0.53	0.001	0.53	9.04985	0.00391328	0.0072038
Pm023263	0	8	0	0.53	0.001	0.53	9.04985	0.00391328	0.0072038
Pm024459	0	8	0	0.53	0.001	0.53	9.04985	0.00391328	0.0072038
Pm025458	0	8	0	0.53	0.001	0.53	9.04985	0.00391328	0.0072038
Pm025897	0	8	0	0.53	0.001	0.53	9.04985	0.00391328	0.0072038
Pm026178	0	8	0	0.53	0.001	0.53	9.04985	0.00391328	0.0072038
Pm026225	0	8	0	0.53	0.001	0.53	9.04985	0.00391328	0.0072038
Pm026302	0	8	0	0.53	0.001	0.53	9.04985	0.00391328	0.0072038
Pm026516	0	8	0	0.53	0.001	0.53	9.04985	0.00391328	0.0072038
Pm026845	0	8	0	0.53	0.001	0.53	9.04985	0.00391328	0.0072038
Pm028959	0	8	0	0.53	0.001	0.53	9.04985	0.00391328	0.0072038
Pm029247	0	8	0	0.53	0.001	0.53	9.04985	0.00391328	0.0072038
Pm029301	0	8	0	0.53	0.001	0.53	9.04985	0.00391328	0.0072038
Pm029354	0	8	0	0.53	0.001	0.53	9.04985	0.00391328	0.0072038
Pm029543	0	8	0	0.53	0.001	0.53	9.04985	0.00391328	0.0072038
Pm030459	0	8	0	0.53	0.001	0.53	9.04985	0.00391328	0.0072038
Pm031162	0	8	0	0.53	0.001	0.53	9.04985	0.00391328	0.0072038
Pm026316	1	459	0.06	30.38	0.06	30.38	8.98394	3.90534e-147	8.70705e-146
Pm001543	0	7	0	0.46	0.001	0.46	8.84549	0.00782344	0.0138582
Pm003243	0	7	0	0.46	0.001	0.46	8.84549	0.00782344	0.0138582
Pm005304	0	7	0	0.46	0.001	0.46	8.84549	0.00782344	0.0138582
Pm006539	0	7	0	0.46	0.001	0.46	8.84549	0.00782344	0.0138582
Pm009957	0	7	0	0.46	0.001	0.46	8.84549	0.00782344	0.0138582
Pm010267	0	7	0	0.46	0.001	0.46	8.84549	0.00782344	0.0138582
Pm012045	0	7	0	0.46	0.001	0.46	8.84549	0.00782344	0.0138582
Pm012197	0	7	0	0.46	0.001	0.46	8.84549	0.00782344	0.0138582
Pm012620	0	7	0	0.46	0.001	0.46	8.84549	0.00782344	0.0138582
Pm012877	0	7	0	0.46	0.001	0.46	8.84549	0.00782344	0.0138582
Pm013113	0	7	0	0.46	0.001	0.46	8.84549	0.00782344	0.0138582
Pm013720	0	7	0	0.46	0.001	0.46	8.84549	0.00782344	0.0138582
Pm014194	0	7	0	0.46	0.001	0.46	8.84549	0.00782344	0.0138582
Pm014648	0	7	0	0.46	0.001	0.46	8.84549	0.00782344	0.0138582
Pm014704	0	7	0	0.46	0.001	0.46	8.84549	0.00782344	0.0138582
Pm016337	0	7	0	0.46	0.001	0.46	8.84549	0.00782344	0.0138582
Pm018638	0	7	0	0.46	0.001	0.46	8.84549	0.00782344	0.0138582
Pm020146	0	7	0	0.46	0.001	0.46	8.84549	0.00782344	0.0138582
Pm021842	0	7	0	0.46	0.001	0.46	8.84549	0.00782344	0.0138582
Pm023992	0	7	0	0.46	0.001	0.46	8.84549	0.00782344	0.0138582
Pm024135	0	7	0	0.46	0.001	0.46	8.84549	0.00782344	0.0138582
Pm024765	0	7	0	0.46	0.001	0.46	8.84549	0.00782344	0.0138582
Pm024877	0	7	0	0.46	0.001	0.46	8.84549	0.00782344	0.0138582
Pm024994	0	7	0	0.46	0.001	0.46	8.84549	0.00782344	0.0138582
Pm025637	0	7	0	0.46	0.001	0.46	8.84549	0.00782344	0.0138582
Pm028147	0	7	0	0.46	0.001	0.46	8.84549	0.00782344	0.0138582
Pm028255	0	7	0	0.46	0.001	0.46	8.84549	0.00782344	0.0138582
Pm031350	0	7	0	0.46	0.001	0.46	8.84549	0.00782344	0.0138582
Pm030672	12	5282	0.77	349.55	0.77	349.55	8.82642	0	0
Pm025703	1	392	0.06	25.94	0.06	25.94	8.756	3.727e-126	7.25003e-125
Pm000019	0	6	0	0.4	0.001	0.4	8.64386	0.0156414	0.0264014
Pm000653	0	6	0	0.4	0.001	0.4	8.64386	0.0156414	0.0264014
Pm001081	0	6	0	0.4	0.001	0.4	8.64386	0.0156414	0.0264014
Pm002403	0	6	0	0.4	0.001	0.4	8.64386	0.0156414	0.0264014
Pm002611	0	6	0	0.4	0.001	0.4	8.64386	0.0156414	0.0264014
Pm002632	0	6	0	0.4	0.001	0.4	8.64386	0.0156414	0.0264014
Pm003017	0	6	0	0.4	0.001	0.4	8.64386	0.0156414	0.0264014
Pm003103	0	6	0	0.4	0.001	0.4	8.64386	0.0156414	0.0264014
Pm003954	0	6	0	0.4	0.001	0.4	8.64386	0.0156414	0.0264014
Pm004288	0	6	0	0.4	0.001	0.4	8.64386	0.0156414	0.0264014
Pm004442	0	6	0	0.4	0.001	0.4	8.64386	0.0156414	0.0264014
Pm004786	0	6	0	0.4	0.001	0.4	8.64386	0.0156414	0.0264014
Pm005736	0	6	0	0.4	0.001	0.4	8.64386	0.0156414	0.0264014
Pm005983	0	6	0	0.4	0.001	0.4	8.64386	0.0156414	0.0264014
Pm006847	0	6	0	0.4	0.001	0.4	8.64386	0.0156414	0.0264014
Pm007851	0	6	0	0.4	0.001	0.4	8.64386	0.0156414	0.0264014
Pm007853	0	6	0	0.4	0.001	0.4	8.64386	0.0156414	0.0264014
Pm007899	0	6	0	0.4	0.001	0.4	8.64386	0.0156414	0.0264014
Pm008828	0	6	0	0.4	0.001	0.4	8.64386	0.0156414	0.0264014
Pm009012	0	6	0	0.4	0.001	0.4	8.64386	0.0156414	0.0264014
Pm009050	0	6	0	0.4	0.001	0.4	8.64386	0.0156414	0.0264014
Pm009189	0	6	0	0.4	0.001	0.4	8.64386	0.0156414	0.0264014
Pm010207	0	6	0	0.4	0.001	0.4	8.64386	0.0156414	0.0264014
Pm010714	0	6	0	0.4	0.001	0.4	8.64386	0.0156414	0.0264014
Pm011956	0	6	0	0.4	0.001	0.4	8.64386	0.0156414	0.0264014
Pm012625	0	6	0	0.4	0.001	0.4	8.64386	0.0156414	0.0264014
Pm012740	0	6	0	0.4	0.001	0.4	8.64386	0.0156414	0.0264014
Pm012815	0	6	0	0.4	0.001	0.4	8.64386	0.0156414	0.0264014
Pm012839	0	6	0	0.4	0.001	0.4	8.64386	0.0156414	0.0264014
Pm014383	0	6	0	0.4	0.001	0.4	8.64386	0.0156414	0.0264014
Pm014416	0	6	0	0.4	0.001	0.4	8.64386	0.0156414	0.0264014
Pm014697	0	6	0	0.4	0.001	0.4	8.64386	0.0156414	0.0264014
Pm015805	0	6	0	0.4	0.001	0.4	8.64386	0.0156414	0.0264014
Pm017999	0	6	0	0.4	0.001	0.4	8.64386	0.0156414	0.0264014
Pm018141	0	6	0	0.4	0.001	0.4	8.64386	0.0156414	0.0264014
Pm018449	0	6	0	0.4	0.001	0.4	8.64386	0.0156414	0.0264014
Pm018766	0	6	0	0.4	0.001	0.4	8.64386	0.0156414	0.0264014
Pm018903	0	6	0	0.4	0.001	0.4	8.64386	0.0156414	0.0264014
Pm019400	0	6	0	0.4	0.001	0.4	8.64386	0.0156414	0.0264014
Pm019526	0	6	0	0.4	0.001	0.4	8.64386	0.0156414	0.0264014
Pm019547	0	6	0	0.4	0.001	0.4	8.64386	0.0156414	0.0264014
Pm019774	0	6	0	0.4	0.001	0.4	8.64386	0.0156414	0.0264014
Pm019783	0	6	0	0.4	0.001	0.4	8.64386	0.0156414	0.0264014
Pm019849	0	6	0	0.4	0.001	0.4	8.64386	0.0156414	0.0264014
Pm019944	0	6	0	0.4	0.001	0.4	8.64386	0.0156414	0.0264014
Pm020278	0	6	0	0.4	0.001	0.4	8.64386	0.0156414	0.0264014
Pm020396	0	6	0	0.4	0.001	0.4	8.64386	0.0156414	0.0264014
Pm020487	0	6	0	0.4	0.001	0.4	8.64386	0.0156414	0.0264014
Pm020907	0	6	0	0.4	0.001	0.4	8.64386	0.0156414	0.0264014
Pm020931	0	6	0	0.4	0.001	0.4	8.64386	0.0156414	0.0264014
Pm021023	0	6	0	0.4	0.001	0.4	8.64386	0.0156414	0.0264014
Pm021368	0	6	0	0.4	0.001	0.4	8.64386	0.0156414	0.0264014
Pm021382	0	6	0	0.4	0.001	0.4	8.64386	0.0156414	0.0264014
Pm021895	0	6	0	0.4	0.001	0.4	8.64386	0.0156414	0.0264014
Pm022054	0	6	0	0.4	0.001	0.4	8.64386	0.0156414	0.0264014
Pm022159	0	6	0	0.4	0.001	0.4	8.64386	0.0156414	0.0264014
Pm022582	0	6	0	0.4	0.001	0.4	8.64386	0.0156414	0.0264014
Pm022858	0	6	0	0.4	0.001	0.4	8.64386	0.0156414	0.0264014
Pm022938	0	6	0	0.4	0.001	0.4	8.64386	0.0156414	0.0264014
Pm023001	0	6	0	0.4	0.001	0.4	8.64386	0.0156414	0.0264014
Pm023300	0	6	0	0.4	0.001	0.4	8.64386	0.0156414	0.0264014
Pm023774	0	6	0	0.4	0.001	0.4	8.64386	0.0156414	0.0264014
Pm023852	0	6	0	0.4	0.001	0.4	8.64386	0.0156414	0.0264014
Pm023921	0	6	0	0.4	0.001	0.4	8.64386	0.0156414	0.0264014
Pm025036	0	6	0	0.4	0.001	0.4	8.64386	0.0156414	0.0264014
Pm025155	0	6	0	0.4	0.001	0.4	8.64386	0.0156414	0.0264014
Pm025270	0	6	0	0.4	0.001	0.4	8.64386	0.0156414	0.0264014
Pm026051	0	6	0	0.4	0.001	0.4	8.64386	0.0156414	0.0264014
Pm026174	0	6	0	0.4	0.001	0.4	8.64386	0.0156414	0.0264014
Pm027243	0	6	0	0.4	0.001	0.4	8.64386	0.0156414	0.0264014
Pm028691	0	6	0	0.4	0.001	0.4	8.64386	0.0156414	0.0264014
Pm028956	0	6	0	0.4	0.001	0.4	8.64386	0.0156414	0.0264014
Pm029264	0	6	0	0.4	0.001	0.4	8.64386	0.0156414	0.0264014
Pm029381	0	6	0	0.4	0.001	0.4	8.64386	0.0156414	0.0264014
Pm029572	0	6	0	0.4	0.001	0.4	8.64386	0.0156414	0.0264014
Pm029586	0	6	0	0.4	0.001	0.4	8.64386	0.0156414	0.0264014
Pm030180	0	6	0	0.4	0.001	0.4	8.64386	0.0156414	0.0264014
Pm030233	0	6	0	0.4	0.001	0.4	8.64386	0.0156414	0.0264014
Pm030872	0	6	0	0.4	0.001	0.4	8.64386	0.0156414	0.0264014
Pm030882	0	6	0	0.4	0.001	0.4	8.64386	0.0156414	0.0264014
Pm017146	38	11681	2.45	773.03	2.45	773.03	8.3016	0	0
Pm014586	1	261	0.06	17.27	0.06	17.27	8.16909	1.81558e-84	2.4891e-83
Pm028582	14	3534	0.9	233.87	0.9	233.87	8.02157	0	0
Pm028004	1	217	0.06	14.36	0.06	14.36	7.90288	1.40968e-70	1.66147e-69
Pm024534	2	386	0.13	25.54	0.13	25.54	7.6181	2.1107e-124	4.05316e-123
Pm009978	4	759	0.26	50.23	0.26	50.23	7.59389	4.07489e-241	1.41699e-239
Pm021883	1	163	0.06	10.79	0.06	10.79	7.49052	2.25941e-53	2.13105e-52
Pm013190	2	283	0.13	18.73	0.13	18.73	7.1707	7.75223e-92	1.12686e-90
Pm021011	1	125	0.06	8.27	0.06	8.27	7.10678	3.62203e-41	2.80229e-40
Pm012360	973	113785	62.69	7530.06	62.69	7530.06	6.90828	0	0
Pm007672	1	104	0.06	6.88	0.06	6.88	6.8413	2.63805e-34	1.81277e-33
Pm006734	6	650	0.39	43.02	0.39	43.02	6.78539	5.10855e-208	1.55257e-206
Pm030997	1	99	0.06	6.55	0.06	6.55	6.77039	1.63423e-32	1.08061e-31
Pm026574	12	1205	0.77	79.74	0.77	79.74	6.6943	0	0
Pm010474	6	590	0.39	39.05	0.39	39.05	6.6457	2.34237e-189	6.53444e-188
Pm014583	2	191	0.13	12.64	0.13	12.64	6.60334	2.79304e-62	2.99022e-61
Pm014838	2	188	0.13	12.44	0.13	12.44	6.58033	2.16778e-61	2.28805e-60
Pm006647	1260	114991	81.18	7609.87	81.18	7609.87	6.5506	0	0
Pm016173	2	179	0.13	11.85	0.13	11.85	6.51023	2.013e-58	2.05412e-57
Pm005590	8	703	0.52	46.52	0.52	46.52	6.4832	1.33821e-224	4.39455e-223
Pm022117	3	241	0.19	15.95	0.19	15.95	6.39141	1.45901e-78	1.87853e-77
Pm002366	16	1271	1.03	84.11	1.03	84.11	6.35156	0	0
Pm019810	3	230	0.19	15.22	0.19	15.22	6.32383	5.14152e-75	6.3397e-74
Pm012358	1	71	0.06	4.7	0.06	4.7	6.29155	7.68507e-24	4.15646e-23
Pm009169	287	20918	18.49	1384.31	18.49	1384.31	6.22628	0	0
Pm007343	2	140	0.13	9.26	0.13	9.26	6.15443	6.19153e-46	5.22263e-45
Pm022865	1	62	0.06	4.1	0.06	4.1	6.09452	7.59085e-21	3.75176e-20
Pm027126	2	131	0.13	8.67	0.13	8.67	6.05945	2.96929e-43	2.38106e-42
Pm000537	1	60	0.06	3.97	0.06	3.97	6.04803	3.01631e-20	1.46277e-19
Pm026332	509	31631	32.8	2093.28	32.8	2093.28	5.99593	0	0
Pm002325	190	11011	12.24	728.69	12.24	728.69	5.89563	0	0
Pm007757	274	15858	17.65	1049.45	17.65	1049.45	5.89382	0	0
Pm026181	13	746	0.84	49.37	0.84	49.37	5.8771	2.06868e-239	7.12727e-238
Pm011451	4	229	0.26	15.15	0.26	15.15	5.86466	5.14152e-75	6.3397e-74
Pm009096	2	114	0.13	7.54	0.13	7.54	5.85798	6.91082e-38	5.04402e-37
Pm008593	3	159	0.19	10.52	0.19	10.52	5.79099	1.7613e-52	1.63308e-51
Pm024032	13	668	0.84	44.21	0.84	44.21	5.71784	3.57217e-215	1.12056e-213
Pm001200	4	204	0.26	13.5	0.26	13.5	5.6983	2.55079e-67	2.89826e-66
Pm028190	30	1509	1.93	99.86	1.93	99.86	5.69323	0	0
Pm012986	547	27545	35.24	1822.87	35.24	1822.87	5.69285	0	0
Pm011677	12	589	0.77	38.98	0.77	38.98	5.66173	3.21017e-190	8.98888e-189
Pm009820	6	294	0.39	19.46	0.39	19.46	5.64089	2.97784e-96	4.46756e-95
Pm000927	4	194	0.26	12.84	0.26	12.84	5.62599	4.6427e-64	5.10697e-63
Pm024697	8	387	0.52	25.61	0.52	25.61	5.62205	3.727e-126	7.25003e-125
Pm002574	50	2373	3.22	157.04	3.22	157.04	5.60793	0	0
Pm011139	4	190	0.26	12.57	0.26	12.57	5.59533	1.41083e-62	1.51913e-61
Pm002257	2	93	0.13	6.15	0.13	6.15	5.564	5.09634e-31	3.26122e-30
Pm030030	2	91	0.13	6.02	0.13	6.02	5.53318	2.0183e-30	1.27877e-29
Pm001815	10	442	0.64	29.25	0.64	29.25	5.51422	6.16723e-144	1.33647e-142
Pm029065	92	4095	5.93	271	5.93	271	5.51412	0	0
Pm004456	214	9466	13.79	626.44	13.79	626.44	5.50548	0	0
Pm011478	170	7454	10.95	493.29	10.95	493.29	5.49343	0	0
Pm028033	317	13735	20.42	908.95	20.42	908.95	5.47615	0	0
Pm026741	30	1294	1.93	85.63	1.93	85.63	5.47144	0	0
Pm023015	8	348	0.52	23.03	0.52	23.03	5.46886	7.21583e-114	1.27236e-112
Pm013116	10	428	0.64	28.32	0.64	28.32	5.46761	3.29913e-137	6.92199e-136
Pm021654	3	127	0.19	8.4	0.19	8.4	5.46632	4.62057e-42	3.63249e-41
Pm024115	1	40	0.06	2.65	0.06	2.65	5.46489	1.19181e-13	4.5384e-13
Pm000602	7	294	0.45	19.46	0.45	19.46	5.43444	2.97784e-96	4.46756e-95
Pm008352	17	687	1.1	45.46	1.1	45.46	5.36902	1.22687e-216	3.88666e-215
Pm014585	4	158	0.26	10.46	0.26	10.46	5.33023	3.49264e-52	3.2277e-51
Pm005914	9	341	0.58	22.57	0.58	22.57	5.28221	2.94379e-109	5.00578e-108
Pm021454	31	1173	2	77.63	2	77.63	5.27854	0	0
Pm030099	4	149	0.26	9.86	0.26	9.86	5.245	2.69466e-47	2.32635e-46
Pm015890	2	74	0.13	4.9	0.13	4.9	5.2362	9.72018e-25	5.40173e-24
Pm003890	9	330	0.58	21.84	0.58	21.84	5.23478	9.4241e-106	1.55536e-104
Pm002495	1	34	0.06	2.25	0.06	2.25	5.22882	1.50437e-11	5.22801e-11
Pm011523	1	34	0.06	2.25	0.06	2.25	5.22882	1.50437e-11	5.22801e-11
Pm003541	2	73	0.13	4.83	0.13	4.83	5.21544	1.93632e-24	1.06733e-23
Pm005320	2	73	0.13	4.83	0.13	4.83	5.21544	1.93632e-24	1.06733e-23
Pm015234	5	178	0.32	11.78	0.32	11.78	5.20212	9.91358e-57	9.85602e-56
Pm026252	37	1304	2.38	86.3	2.38	86.3	5.18033	0	0
Pm014069	58	2020	3.74	133.68	3.74	133.68	5.1596	0	0
Pm024031	16	554	1.03	36.66	1.03	36.66	5.15349	6.3427e-173	1.62398e-171
Pm029302	155	5345	9.99	353.72	9.99	353.72	5.14598	0	0
Pm012223	4	137	0.26	9.07	0.26	9.07	5.12452	1.8408e-43	1.48302e-42
Pm005336	44	1488	2.84	98.47	2.84	98.47	5.11572	0	0
Pm021060	6	204	0.39	13.5	0.39	13.5	5.11334	2.85075e-65	3.1716e-64
Pm024169	6	202	0.39	13.37	0.39	13.37	5.09938	1.10585e-64	1.22063e-63
Pm001230	243	7906	15.66	523.2	15.66	523.2	5.06221	0	0
Pm017311	13	422	0.84	27.93	0.84	27.93	5.05528	3.08037e-131	6.20193e-130
Pm013115	10	321	0.64	21.24	0.64	21.24	5.05257	6.88525e-101	1.07691e-99
Pm025751	1	30	0.06	1.99	0.06	1.99	5.05166	2.39049e-10	7.80441e-10
Pm009953	18	581	1.16	38.45	1.16	38.45	5.05079	1.29119e-179	3.43943e-178
Pm008661	2	65	0.13	4.3	0.13	4.3	5.04775	9.58676e-22	4.87798e-21
Pm018317	258	8292	16.62	548.75	16.62	548.75	5.04516	0	0
Pm007135	3296	105080	212.37	6953.98	212.37	6953.98	5.03319	0	0
Pm006936	22	698	1.42	46.19	1.42	46.19	5.02362	2.51772e-212	7.76752e-211
Pm014584	3	92	0.19	6.09	0.19	6.09	5.00237	5.19726e-29	3.20333e-28
Pm015264	28	863	1.8	57.11	1.8	57.11	4.98767	7.85319e-260	2.9259e-258
Pm004827	5	153	0.32	10.13	0.32	10.13	4.98442	9.03457e-49	7.98095e-48
Pm027669	16	480	1.03	31.77	1.03	31.77	4.94695	3.76838e-146	8.34364e-145
Pm000170	1	28	0.06	1.85	0.06	1.85	4.94642	9.53196e-10	3.00692e-09
Pm005383	1	28	0.06	1.85	0.06	1.85	4.94642	9.53196e-10	3.00692e-09
Pm024485	24	721	1.55	47.71	1.55	47.71	4.94395	6.50208e-218	2.06565e-216
Pm013664	6	178	0.39	11.78	0.39	11.78	4.91672	4.86081e-55	4.70333e-54
Pm014714	2	59	0.13	3.9	0.13	3.9	4.90689	2.00807e-18	9.16733e-18
Pm012635	1	27	0.06	1.79	0.06	1.79	4.89885	1.90354e-09	5.89948e-09
Pm013603	15	436	0.97	28.85	0.97	28.85	4.89444	4.41151e-134	9.06097e-133
Pm008471	6	175	0.39	11.58	0.39	11.58	4.89202	3.6664e-54	3.5008e-53
Pm021878	5	143	0.32	9.46	0.32	9.46	4.8857	1.58559e-45	1.3255e-44
Pm009826	1	26	0.06	1.72	0.06	1.72	4.8413	3.80158e-09	1.15834e-08
Pm019692	9	250	0.58	16.54	0.58	16.54	4.83376	1.77307e-76	2.22292e-75
Pm019252	33	914	2.13	60.49	2.13	60.49	4.82777	2.45206e-270	9.49866e-269
Pm005431	2	55	0.13	3.64	0.13	3.64	4.80735	5.85672e-17	2.54772e-16
Pm015510	2	55	0.13	3.64	0.13	3.64	4.80735	5.85672e-17	2.54772e-16
Pm020557	3	79	0.19	5.23	0.19	5.23	4.78274	6.89958e-25	3.8524e-24
Pm029198	14	374	0.9	24.75	0.9	24.75	4.78136	1.31848e-112	2.30493e-111
Pm011453	9	235	0.58	15.55	0.58	15.55	4.74472	7.9118e-72	9.45412e-71
Pm011083	61	1583	3.93	104.76	3.93	104.76	4.73641	0	0
Pm009087	1	24	0.06	1.59	0.06	1.59	4.72792	3.02899e-08	8.77743e-08
Pm014847	24	610	1.55	40.37	1.55	40.37	4.70294	2.47542e-180	6.6421e-179
Pm008372	27	671	1.74	44.41	1.74	44.41	4.67373	1.28942e-197	3.7365e-196
Pm025739	6	150	0.39	9.93	0.39	9.93	4.67025	2.88686e-46	2.44799e-45
Pm021010	5	123	0.32	8.14	0.32	8.14	4.66888	1.67842e-37	1.21593e-36
Pm016942	67	1659	4.32	109.79	4.32	109.79	4.66757	0	0
Pm024405	281	6896	18.11	456.36	18.11	456.36	4.65531	0	0
Pm022925	5	121	0.32	8.01	0.32	8.01	4.64566	6.43546e-37	4.62187e-36
Pm008393	4	98	0.26	6.49	0.26	6.49	4.64163	4.49422e-31	2.88085e-30
Pm006919	33	787	2.13	52.08	2.13	52.08	4.6118	9.53429e-229	3.17277e-227
Pm022880	1	22	0.06	1.46	0.06	1.46	4.60486	1.20864e-07	3.37633e-07
Pm018470	367	8665	23.65	573.43	23.65	573.43	4.59971	0	0
Pm008881	4	95	0.26	6.29	0.26	6.29	4.59648	1.80674e-28	1.09641e-27
Pm027490	18	423	1.16	27.99	1.16	27.99	4.59271	5.28025e-125	1.0192e-123
Pm001086	12	278	0.77	18.4	0.77	18.4	4.5787	2.04936e-82	2.74582e-81
Pm009170	109	2515	7.02	166.44	7.02	166.44	4.56739	0	0
Pm027132	25	572	1.61	37.85	1.61	37.85	4.55516	5.26509e-167	1.31066e-165
Pm025172	2	46	0.13	3.04	0.13	3.04	4.54749	4.89774e-14	1.8953e-13
Pm001231	406	9202	26.16	608.97	26.16	608.97	4.54094	0	0
Pm005711	140	3158	9.02	208.99	9.02	208.99	4.53416	0	0
Pm009819	1	21	0.06	1.39	0.06	1.39	4.53398	2.4145e-07	6.62364e-07
Pm014258	1	21	0.06	1.39	0.06	1.39	4.53398	2.4145e-07	6.62364e-07
Pm011660	14	315	0.9	20.85	0.9	20.85	4.53398	9.53531e-93	1.39691e-91
Pm025999	3287	73798	211.79	4883.8	211.79	4883.8	4.5273	0	0
Pm004629	3	66	0.19	4.37	0.19	4.37	4.52356	1.77361e-20	8.67809e-20
Pm017246	4	90	0.26	5.96	0.26	5.96	4.51873	5.12409e-27	3.0023e-26
Pm011191	10	221	0.64	14.63	0.64	14.63	4.51471	5.54517e-66	6.21552e-65
Pm015439	4	88	0.26	5.82	0.26	5.82	4.48444	1.95109e-26	1.12757e-25
Pm018610	7	152	0.45	10.06	0.45	10.06	4.48256	2.12358e-45	1.76997e-44
Pm029939	1	20	0.06	1.32	0.06	1.32	4.45943	4.82371e-07	1.29492e-06
Pm018829	163	3456	10.5	228.71	10.5	228.71	4.44506	0	0
Pm023516	5	105	0.32	6.95	0.32	6.95	4.44087	1.13836e-31	7.38994e-31
Pm002448	44	926	2.84	61.28	2.84	61.28	4.43145	9.39654e-261	3.51845e-259
Pm008232	34	711	2.19	47.05	2.19	47.05	4.42519	1.4117e-202	4.1827e-201
Pm026359	2	42	0.13	2.78	0.13	2.78	4.4185	7.16686e-13	2.63777e-12
Pm020290	7	145	0.45	9.6	0.45	9.6	4.41504	4.41715e-43	3.53073e-42
Pm012355	72	1483	4.64	98.14	4.64	98.14	4.40264	0	0
Pm029501	12	246	0.77	16.28	0.77	16.28	4.4021	2.38158e-72	2.86877e-71
Pm020201	8	165	0.52	10.92	0.52	10.92	4.39232	4.26191e-48	3.71657e-47
Pm018475	22	449	1.42	29.71	1.42	29.71	4.38699	5.9535e-129	1.17649e-127
Pm007875	2	41	0.13	2.71	0.13	2.71	4.38171	1.40044e-12	5.09e-12
Pm011989	11	220	0.71	14.56	0.71	14.56	4.35805	5.12128e-64	5.63064e-63
Pm024804	76	1516	4.9	100.33	4.9	100.33	4.35583	0	0
Pm002050	15	300	0.97	19.85	0.97	19.85	4.35501	1.67023e-86	2.33261e-85
Pm016620	2	40	0.13	2.65	0.13	2.65	4.34941	2.73541e-12	9.83529e-12
Pm003477	49	943	3.16	62.41	3.16	62.41	4.30378	1.59812e-260	5.97403e-259
Pm026355	2584	49656	166.49	3286.13	166.49	3286.13	4.30288	0	0
Pm012478	18	345	1.16	22.83	1.16	22.83	4.29873	4.6276e-98	7.04633e-97
Pm023492	159	3019	10.24	199.79	10.24	199.79	4.2862	0	0
Pm023148	400	7595	25.77	502.62	25.77	502.62	4.2857	0	0
Pm004461	5435	102774	350.19	6801.38	350.19	6801.38	4.27962	0	0
Pm030803	136	2564	8.76	169.68	8.76	169.68	4.27574	0	0
Pm027590	2	38	0.13	2.51	0.13	2.51	4.2711	1.04227e-11	3.64356e-11
Pm026304	264	4954	17.01	327.85	17.01	327.85	4.26858	0	0
Pm002961	39	720	2.51	47.65	2.51	47.65	4.24672	5.94113e-200	1.73734e-198
Pm002449	30	550	1.93	36.4	1.93	36.4	4.23727	2.02875e-153	4.68137e-152
Pm026071	2	37	0.13	2.45	0.13	2.45	4.2362	2.03311e-11	7.01764e-11
Pm023439	42	768	2.71	50.82	2.71	50.82	4.22903	6.71009e-212	2.06448e-210
Pm024224	2	36	0.13	2.38	0.13	2.38	4.19438	3.96394e-11	1.34484e-10
Pm011192	62	1080	3.99	71.47	3.99	71.47	4.16288	1.36657e-289	5.76142e-288
Pm017252	1	16	0.06	1.06	0.06	1.06	4.14296	7.68171e-05	0.000172276
Pm027033	1	16	0.06	1.06	0.06	1.06	4.14296	7.68171e-05	0.000172276
Pm014325	6	104	0.39	6.88	0.39	6.88	4.14086	4.35463e-30	2.73509e-29
Pm010368	32	549	2.06	36.33	2.06	36.33	4.14045	1.28623e-150	2.90521e-149
Pm003171	44	741	2.84	49.04	2.84	49.04	4.11	1.86478e-201	5.5033e-200
Pm013199	5	83	0.32	5.49	0.32	5.49	4.10066	1.69235e-23	9.04188e-23
Pm015284	12	199	0.77	13.17	0.77	13.17	4.09625	1.96233e-56	1.94147e-55
Pm007954	11	183	0.71	12.11	0.71	12.11	4.09224	2.5957e-51	2.37434e-50
Pm004989	2	33	0.13	2.18	0.13	2.18	4.06774	5.69665e-10	1.82139e-09
Pm008773	2	33	0.13	2.18	0.13	2.18	4.06774	5.69665e-10	1.82139e-09
Pm018990	12	195	0.77	12.9	0.77	12.9	4.06637	5.20644e-55	5.03342e-54
Pm022756	1413	22847	91.04	1511.97	91.04	1511.97	4.05379	0	0
Pm023230	338	5457	21.78	361.13	21.78	361.13	4.05144	0	0
Pm002812	75	1210	4.83	80.08	4.83	80.08	4.05135	1.12894345920677e-317	5.14655950207435e-316
Pm021149	86	1385	5.54	91.66	5.54	91.66	4.04833	0	0
Pm000500	1	15	0.06	0.99	0.06	0.99	4.04439	0.000276113	0.000585899
Pm021888	1	15	0.06	0.99	0.06	0.99	4.04439	0.000276113	0.000585899
Pm018853	6	97	0.39	6.42	0.39	6.42	4.04103	4.46347e-28	2.6782e-27
Pm021784	198	3170	12.76	209.78	12.76	209.78	4.03918	0	0
Pm000397	40	636	2.58	42.09	2.58	42.09	4.02803	5.66177e-171	1.43166e-169
Pm029442	26	414	1.68	27.4	1.68	27.4	4.02764	3.64249e-113	6.39761e-112
Pm006408	41	649	2.64	42.95	2.64	42.95	4.02405	8.35539e-175	2.16401e-173
Pm026185	21	331	1.35	21.9	1.35	21.9	4.0199	2.52068e-91	3.64046e-90
Pm021492	3	46	0.19	3.04	0.19	3.04	4	3.37204e-13	1.25864e-12
Pm003039	9	140	0.58	9.26	0.58	9.26	3.99689	3.88404e-39	2.89035e-38
Pm013815	5	77	0.32	5.1	0.32	5.1	3.99435	8.6663e-22	4.41464e-21
Pm003859	24	373	1.55	24.68	1.55	24.68	3.993	8.28905e-102	1.31389e-100
Pm025998	381	5848	24.55	387.01	24.55	387.01	3.97858	0	0
Pm001126	833	12776	53.67	845.49	53.67	845.49	3.9776	0	0
Pm007779	880	13466	56.7	891.15	56.7	891.15	3.97425	0	0
Pm026891	6	92	0.39	6.09	0.39	6.09	3.9649	2.34317e-26	1.35172e-25
Pm022209	247	3730	15.91	246.84	15.91	246.84	3.95557	0	0
Pm011112	1	14	0.06	0.93	0.06	0.93	3.9542	0.000521183	0.00107048
Pm021531	1	14	0.06	0.93	0.06	0.93	3.9542	0.000521183	0.00107048
Pm020773	56	845	3.61	55.92	3.61	55.92	3.95329	1.43311e-221	4.64497e-220
Pm021881	56	844	3.61	55.85	3.61	55.85	3.95149	2.65729e-221	8.60034e-220
Pm024146	470	7057	30.28	467.02	30.28	467.02	3.94705	0	0
Pm015509	24	361	1.55	23.89	1.55	23.89	3.94607	3.52125e-98	5.36901e-97
Pm027614	2	30	0.13	1.99	0.13	1.99	3.93618	4.17686e-09	1.27045e-08
Pm015001	4	60	0.26	3.97	0.26	3.97	3.93256	1.75863e-17	7.79069e-17
Pm029869	4	60	0.26	3.97	0.26	3.97	3.93256	1.75863e-17	7.79069e-17
Pm017782	689	10204	44.39	675.28	44.39	675.28	3.92718	0	0
Pm006887	3	43	0.19	2.85	0.19	2.85	3.90689	4.57653e-12	1.62622e-11
Pm021082	3	43	0.19	2.85	0.19	2.85	3.90689	4.57653e-12	1.62622e-11
Pm003223	4	59	0.26	3.9	0.26	3.9	3.90689	3.40466e-17	1.49322e-16
Pm021395	9	131	0.58	8.67	0.58	8.67	3.90191	2.67197e-36	1.90495e-35
Pm023733	135	1961	8.7	129.78	8.7	129.78	3.89891	0	0
Pm008292	12	172	0.77	11.38	0.77	11.38	3.8855	9.24746e-47	7.91042e-46
Pm002440	2	29	0.13	1.92	0.13	1.92	3.88452	8.1025e-09	2.42696e-08
Pm012027	4	58	0.26	3.84	0.26	3.84	3.88452	6.58878e-17	2.85951e-16
Pm020963	3	42	0.19	2.78	0.19	2.78	3.87101	8.76799e-12	3.07325e-11
Pm007723	238	3382	15.33	223.81	15.33	223.81	3.86784	0	0
Pm021235	319	4517	20.55	298.93	20.55	298.93	3.8626	0	0
Pm003276	11	156	0.71	10.32	0.71	10.32	3.86148	8.29317e-43	6.59368e-42
Pm020774	42	594	2.71	39.31	2.71	39.31	3.85853	4.2839e-156	1.00401e-154
Pm020284	6	85	0.39	5.63	0.39	5.63	3.85159	4.5464e-24	2.48045e-23
Pm022178	155	2170	9.99	143.61	9.99	143.61	3.84553	0	0
Pm006417	1	13	0.06	0.86	0.06	0.86	3.8413	0.000980413	0.00194823
Pm013722	1	13	0.06	0.86	0.06	0.86	3.8413	0.000980413	0.00194823
Pm020304	1	13	0.06	0.86	0.06	0.86	3.8413	0.000980413	0.00194823
Pm021179	1	13	0.06	0.86	0.06	0.86	3.8413	0.000980413	0.00194823
Pm022430	1	13	0.06	0.86	0.06	0.86	3.8413	0.000980413	0.00194823
Pm023647	1	13	0.06	0.86	0.06	0.86	3.8413	0.000980413	0.00194823
Pm026998	68	948	4.38	62.74	4.38	62.74	3.84038	6.53935e-243	2.2846e-241
Pm004826	28	389	1.8	25.74	1.8	25.74	3.83794	2.3878e-103	3.8585e-102
Pm003629	3	41	0.19	2.71	0.19	2.71	3.83422	1.67848e-11	5.82135e-11
Pm015710	3	41	0.19	2.71	0.19	2.71	3.83422	1.67848e-11	5.82135e-11
Pm030324	32	444	2.06	29.38	2.06	29.38	3.83412	1.52269e-116	2.75645e-115
Pm006814	26	359	1.68	23.76	1.68	23.76	3.822	2.45964e-95	3.67536e-94
Pm009030	60	827	3.87	54.73	3.87	54.73	3.82193	4.222e-213	1.30614e-211
Pm010473	8	111	0.52	7.35	0.52	7.35	3.82116	4.36366e-30	2.73999e-29
Pm024953	14	192	0.9	12.71	0.9	12.71	3.8199	7.84379e-52	7.21609e-51
Pm007109	16	219	1.03	14.49	1.03	14.49	3.81434	3.91974e-59	4.02361e-58
Pm008319	8	110	0.52	7.28	0.52	7.28	3.80735	8.33853e-30	5.21833e-29
Pm018867	8	110	0.52	7.28	0.52	7.28	3.80735	8.33853e-30	5.21833e-29
Pm026520	20	272	1.29	18	1.29	18	3.80255	5.1962e-72	6.23238e-71
Pm016331	3	40	0.19	2.65	0.19	2.65	3.80192	3.21049e-11	1.09585e-10
Pm016597	3	40	0.19	2.65	0.19	2.65	3.80192	3.21049e-11	1.09585e-10
Pm021587	6	81	0.39	5.36	0.39	5.36	3.78069	6.29232e-23	3.30052e-22
Pm024679	38	507	2.45	33.55	2.45	33.55	3.77546	4.79008e-131	9.62694e-130
Pm021786	1142	15221	73.58	1007.3	73.58	1007.3	3.77504	0	0
Pm008039	39	519	2.51	34.35	2.51	34.35	3.77455	7.34292e-135	1.52072e-133
Pm026237	7	93	0.45	6.15	0.45	6.15	3.77259	1.61354e-25	9.14355e-25
Pm010009	22	292	1.42	19.32	1.42	19.32	3.76613	4.97356e-77	6.26345e-76
Pm018161	3	39	0.19	2.58	0.19	2.58	3.7633	6.13544e-11	2.06037e-10
Pm018411	15	199	0.97	13.17	0.97	13.17	3.76313	5.59526e-53	5.23992e-52
Pm019693	99	1305	6.38	86.36	6.38	86.36	3.75873	0	0
Pm000263	202	2658	13.02	175.9	13.02	175.9	3.75595	0	0
Pm006145	50	654	3.22	43.28	3.22	43.28	3.74857	2.32185e-167	5.79274e-166
Pm026406	161	2085	10.37	137.98	10.37	137.98	3.73397	0	0
Pm023209	5	64	0.32	4.24	0.32	4.24	3.72792	1.53451e-17	6.81132e-17
Pm013277	14	180	0.9	11.91	0.9	11.91	3.7261	3.45405e-48	3.01678e-47
Pm006231	2	26	0.13	1.72	0.13	1.72	3.72583	5.88446e-08	1.67938e-07
Pm010421	2	26	0.13	1.72	0.13	1.72	3.72583	5.88446e-08	1.67938e-07
Pm025668	2	26	0.13	1.72	0.13	1.72	3.72583	5.88446e-08	1.67938e-07
Pm010648	1	12	0.06	0.79	0.06	0.79	3.71882	0.00183717	0.00354887
Pm015211	1	12	0.06	0.79	0.06	0.79	3.71882	0.00183717	0.00354887
Pm016082	1	12	0.06	0.79	0.06	0.79	3.71882	0.00183717	0.00354887
Pm018850	1	12	0.06	0.79	0.06	0.79	3.71882	0.00183717	0.00354887
Pm028948	1	12	0.06	0.79	0.06	0.79	3.71882	0.00183717	0.00354887
Pm025146	29	372	1.87	24.62	1.87	24.62	3.71872	5.23531e-97	7.91792e-96
Pm002311	1032	13073	66.49	865.14	66.49	865.14	3.70172	0	0
Pm005803	32	405	2.06	26.8	2.06	26.8	3.70152	9.5553e-105	1.56435e-103
Pm011194	4	51	0.26	3.38	0.26	3.38	3.70044	1.27591e-14	5.05517e-14
Pm015245	12	151	0.77	9.99	0.77	9.99	3.69755	2.64481e-40	2.01223e-39
Pm009434	3	37	0.19	2.45	0.19	2.45	3.68871	2.23453e-10	7.31013e-10
Pm030127	9726	121664	626.66	8051.48	626.66	8051.48	3.6835	0	0
Pm019249	31	387	2	25.61	2	25.61	3.67864	2.85819e-99	4.39687e-98
Pm013834	527	6537	33.96	432.61	33.96	432.61	3.67116	0	0
Pm017780	12	148	0.77	9.79	0.77	9.79	3.66838	1.82638e-39	1.36957e-38
Pm004983	887	10949	57.15	724.58	57.15	724.58	3.66432	0	0
Pm011426	155	1912	9.99	126.53	9.99	126.53	3.66285	0	0
Pm006209	46	563	2.96	37.26	2.96	37.26	3.65396	1.5376e-142	3.31604e-141
Pm003308	25	306	1.61	20.25	1.61	20.25	3.65279	4.86407e-79	6.29886e-78
Pm023245	6	74	0.39	4.9	0.39	4.9	3.65124	1.27246e-19	6.03637e-19
Pm026751	6	74	0.39	4.9	0.39	4.9	3.65124	1.27246e-19	6.03637e-19
Pm022509	458	5577	29.51	369.07	29.51	369.07	3.64462	0	0
Pm029662	12	145	0.77	9.6	0.77	9.6	3.6401	2.39499e-38	1.76353e-37
Pm026169	77	932	4.96	61.68	4.96	61.68	3.63639	6.26959e-230	2.09569e-228
Pm004457	333	4027	21.46	266.5	21.46	266.5	3.63441	0	0
Pm002926	11	133	0.71	8.8	0.71	8.8	3.63161	1.00288e-34	6.9446e-34
Pm013229	35	422	2.26	27.93	2.26	27.93	3.62742	8.58934e-107	1.42704e-105
Pm003628	485	5800	31.25	383.83	31.25	383.83	3.61854	0	0
Pm017978	20	239	1.29	15.82	1.29	15.82	3.61631	4.96808e-62	5.29858e-61
Pm008745	2	24	0.13	1.59	0.13	1.59	3.61244	4.23548e-07	1.14496e-06
Pm014582	8	96	0.52	6.35	0.52	6.35	3.61017	2.5308e-25	1.42873e-24
Pm025822	14	166	0.9	10.99	0.9	10.99	3.61012	1.07827e-42	8.54877e-42
Pm010456	1	11	0.06	0.73	0.06	0.73	3.60486	0.0034275	0.0063919
Pm016035	1	11	0.06	0.73	0.06	0.73	3.60486	0.0034275	0.0063919
Pm015542	44	521	2.84	34.48	2.84	34.48	3.6018	3.60477e-131	7.25124e-130
Pm015476	98	1154	6.31	76.37	6.31	76.37	3.59729	3.47703e-279	1.40516e-277
Pm003323	7	82	0.45	5.43	0.45	5.43	3.59296	3.86199e-22	1.98717e-21
Pm021875	32	373	2.06	24.68	2.06	24.68	3.58263	3.81228e-94	5.63278e-93
Pm013100	4	47	0.26	3.11	0.26	3.11	3.58033	1.75388e-13	6.63255e-13
Pm030800	11	128	0.71	8.47	0.71	8.47	3.57647	2.45167e-33	1.64636e-32
Pm019651	18	209	1.16	13.83	1.16	13.83	3.5756	6.1203e-54	5.83145e-53
Pm019679	7	81	0.45	5.36	0.45	5.36	3.57424	7.36782e-22	3.76088e-21
Pm029214	24	279	1.55	18.46	1.55	18.46	3.57406	4.53785e-71	5.3823e-70
Pm014720	53	609	3.41	40.3	3.41	40.3	3.56294	4.25699e-151	9.64445e-150
Pm009905	47	541	3.03	35.8	3.03	35.8	3.56257	4.80154e-134	9.84404e-133
Pm026666	42	481	2.71	31.83	2.71	31.83	3.55402	2.55442e-120	4.77044e-119
Pm010241	6	69	0.39	4.57	0.39	4.57	3.55065	3.13275e-18	1.4215e-17
Pm028997	2894	32988	186.47	2183.08	186.47	2183.08	3.54935	0	0
Pm021598	2	23	0.13	1.52	0.13	1.52	3.54749	8.15864e-07	2.14954e-06
Pm020265	1172	13337	75.51	882.62	75.51	882.62	3.54705	0	0
Pm004855	27	305	1.74	20.18	1.74	20.18	3.53577	1.01534e-76	1.27652e-75
Pm021890	5	56	0.32	3.71	0.32	3.71	3.53528	2.70575e-15	1.101e-14
Pm006685	49	551	3.16	36.46	3.16	36.46	3.52832	5.40501e-136	1.12771e-134
Pm026318	94	1056	6.06	69.88	6.06	69.88	3.52749	1.97063e-253	7.12893e-252
Pm003627	1019	11427	65.66	756.22	65.66	756.22	3.52572	0	0
Pm006895	13	146	0.84	9.66	0.84	9.66	3.52356	1.32051e-37	9.60368e-37
Pm018208	4	45	0.26	2.98	0.26	2.98	3.51873	1.09806e-11	3.8362e-11
Pm004354	301	3344	19.39	221.3	19.39	221.3	3.51262	0	0
Pm016467	66	732	4.25	48.44	4.25	48.44	3.51066	3.32252e-178	8.76716e-177
Pm007589	8	89	0.52	5.89	0.52	5.89	3.50168	2.24873e-23	1.1949e-22
Pm000125	2	22	0.13	1.46	0.13	1.46	3.48938	1.56949e-06	4.05368e-06
Pm004595	2	22	0.13	1.46	0.13	1.46	3.48938	1.56949e-06	4.05368e-06
Pm026729	51	558	3.29	36.93	3.29	36.93	3.48863	3.66867e-136	7.6615e-135
Pm020038	897	9784	57.8	647.49	57.8	647.49	3.48572	0	0
Pm014917	26	282	1.68	18.66	1.68	18.66	3.47342	6.53784e-70	7.6573e-69
Pm005957	38	411	2.45	27.2	2.45	27.2	3.47275	1.53799e-101	2.43612e-100
Pm027341	171	1844	11.02	122.03	11.02	122.03	3.46904	0	0
Pm013489	11094	118847	714.81	7865.06	714.81	7865.06	3.45983	0	0
Pm007751	1	10	0.06	0.66	0.06	0.66	3.45943	0.00636217	0.0114377
Pm012466	1	10	0.06	0.66	0.06	0.66	3.45943	0.00636217	0.0114377
Pm015456	1	10	0.06	0.66	0.06	0.66	3.45943	0.00636217	0.0114377
Pm020781	1	10	0.06	0.66	0.06	0.66	3.45943	0.00636217	0.0114377
Pm023494	1	10	0.06	0.66	0.06	0.66	3.45943	0.00636217	0.0114377
Pm021062	178	1904	11.47	126	11.47	126	3.45749	0	0
Pm027090	14	149	0.9	9.86	0.9	9.86	3.45359	9.8841e-38	7.20008e-37
Pm021877	51	538	3.29	35.6	3.29	35.6	3.43572	2.62573e-130	5.23488e-129
Pm004574	1053	11049	67.85	731.2	67.85	731.2	3.42985	0	0
Pm023431	16	167	1.03	11.05	1.03	11.05	3.42333	2.91703e-42	2.29968e-41
Pm002151	2	21	0.13	1.39	0.13	1.39	3.4185	3.01494e-06	7.63574e-06
Pm025256	2	21	0.13	1.39	0.13	1.39	3.4185	3.01494e-06	7.63574e-06
Pm025282	2	21	0.13	1.39	0.13	1.39	3.4185	3.01494e-06	7.63574e-06
Pm015194	4	42	0.26	2.78	0.26	2.78	3.4185	7.3037e-11	2.44463e-10
Pm009821	6	63	0.39	4.17	0.39	4.17	3.4185	2.70943e-16	1.1479e-15
Pm000708	8	84	0.52	5.56	0.52	5.56	3.4185	1.0351e-21	5.26324e-21
Pm027065	56	583	3.61	38.58	3.61	38.58	3.41778	1.05234e-140	2.24363e-139
Pm005923	17	177	1.1	11.71	1.1	11.71	3.41217	2.56631e-44	2.10379e-43
Pm019250	48	494	3.09	32.69	3.09	32.69	3.40317	1.92454e-119	3.55858e-118
Pm004072	52	533	3.35	35.27	3.35	35.27	3.39621	9.19163e-128	1.80525e-126
Pm004418	4	41	0.26	2.71	0.26	2.71	3.38171	1.37037e-10	4.52934e-10
Pm014514	61	618	3.93	40.9	3.93	40.9	3.3795	5.96455e-147	1.32586e-145
Pm006214	472	4763	30.41	315.21	30.41	315.21	3.3737	0	0
Pm027130	97	977	6.25	64.66	6.25	64.66	3.37095	2.65666e-227	8.80152e-226
Pm003134	5	50	0.32	3.31	0.32	3.31	3.37069	2.41464e-13	9.08082e-13
Pm015832	131	1317	8.44	87.16	8.44	87.16	3.36835	9.26952e-301	3.99052e-299
Pm004970	135	1355	8.7	89.67	8.7	89.67	3.36554	0	8.13168e-307
Pm024149	215	2151	13.85	142.35	13.85	142.35	3.36148	0	0
Pm000230	50	500	3.22	33.09	3.22	33.09	3.36126	3.71805e-119	6.86356e-118
Pm004800	200	1997	12.89	132.16	12.89	132.16	3.35796	0	0
Pm024120	4	40	0.26	2.65	0.26	2.65	3.34941	2.56799e-10	8.36807e-10
Pm026064	4	40	0.26	2.65	0.26	2.65	3.34941	2.56799e-10	8.36807e-10
Pm028574	6	60	0.39	3.97	0.39	3.97	3.34759	1.81361e-15	7.43376e-15
Pm026070	2	20	0.13	1.32	0.13	1.32	3.34395	5.78262e-06	1.43092e-05
Pm029430	215	2125	13.85	140.63	13.85	140.63	3.34395	0	0
Pm021789	52	513	3.35	33.95	3.35	33.95	3.34118	3.36186e-122	6.34173e-121
Pm014844	361	3533	23.26	233.81	23.26	233.81	3.32941	0	0
Pm029765	1197	11701	77.12	774.35	77.12	774.35	3.32781	0	0
Pm001303	1	9	0.06	0.6	0.06	0.6	3.32193	0.0117402	0.0203796
Pm002888	1	9	0.06	0.6	0.06	0.6	3.32193	0.0117402	0.0203796
Pm006980	1	9	0.06	0.6	0.06	0.6	3.32193	0.0117402	0.0203796
Pm009618	1	9	0.06	0.6	0.06	0.6	3.32193	0.0117402	0.0203796
Pm012093	1	9	0.06	0.6	0.06	0.6	3.32193	0.0117402	0.0203796
Pm017781	1	9	0.06	0.6	0.06	0.6	3.32193	0.0117402	0.0203796
Pm025324	1	9	0.06	0.6	0.06	0.6	3.32193	0.0117402	0.0203796
Pm028002	1	9	0.06	0.6	0.06	0.6	3.32193	0.0117402	0.0203796
Pm028316	1	9	0.06	0.6	0.06	0.6	3.32193	0.0117402	0.0203796
Pm031031	1	9	0.06	0.6	0.06	0.6	3.32193	0.0117402	0.0203796
Pm011018	21	204	1.35	13.5	1.35	13.5	3.32193	2.07623e-49	1.85825e-48
Pm021819	10	96	0.64	6.35	0.64	6.35	3.31061	1.01256e-23	5.46063e-23
Pm005991	378	3649	24.36	241.48	24.36	241.48	3.30932	0	0
Pm021815	173	1669	11.15	110.45	11.15	110.45	3.30828	0	0
Pm010593	5036	48493	324.48	3209.17	324.48	3209.17	3.306	0	0
Pm005742	181	1734	11.66	114.75	11.66	114.75	3.29885	0	0
Pm004950	80	764	5.15	50.56	5.15	50.56	3.29535	4.63163e-176	1.20654e-174
Pm019733	90	860	5.8	56.91	5.8	56.91	3.29456	6.34464e-198	1.84093e-196
Pm002818	20	190	1.29	12.57	1.29	12.57	3.28454	2.90702e-46	2.46416e-45
Pm018460	3	28	0.19	1.85	0.19	1.85	3.28345	1.33541e-07	3.72121e-07
Pm030656	3	28	0.19	1.85	0.19	1.85	3.28345	1.33541e-07	3.72121e-07
Pm022119	5	47	0.32	3.11	0.32	3.11	3.28077	1.63522e-12	5.92894e-12
Pm007042	2	19	0.13	1.26	0.13	1.26	3.27684	1.10723e-05	2.67926e-05
Pm009284	2	19	0.13	1.26	0.13	1.26	3.27684	1.10723e-05	2.67926e-05
Pm017442	2	19	0.13	1.26	0.13	1.26	3.27684	1.10723e-05	2.67926e-05
Pm022269	2	19	0.13	1.26	0.13	1.26	3.27684	1.10723e-05	2.67926e-05
Pm013302	45	424	2.9	28.06	2.9	28.06	3.27439	6.55157e-100	1.01622e-98
Pm002805	4	38	0.26	2.51	0.26	2.51	3.2711	8.98214e-10	2.83827e-09
Pm016590	297	2791	19.14	184.7	19.14	184.7	3.27052	0	0
Pm011482	762	7106	49.1	470.26	49.1	470.26	3.25966	0	0
Pm013555	525	4896	33.83	324.01	33.83	324.01	3.25966	0	0
Pm026933	407	3765	26.22	249.16	26.22	249.16	3.24833	0	0
Pm028280	193	1783	12.44	118	12.44	118	3.24573	0	0
Pm005337	93	858	5.99	56.78	5.99	56.78	3.24475	9.7678e-195	2.79085e-193
Pm003840	410	3771	26.42	249.56	26.42	249.56	3.23968	0	0
Pm030884	10	91	0.64	6.02	0.64	6.02	3.23362	4.2702e-22	2.19218e-21
Pm009574	144	1316	9.28	87.09	9.28	87.09	3.23031	5.92904e-291	2.5091e-289
Pm026307	31	283	2	18.73	2	18.73	3.22728	1.73714e-66	1.96086e-65
Pm030848	324	2944	20.88	194.83	20.88	194.83	3.22202	0	0
Pm004799	934	8473	60.18	560.73	60.18	560.73	3.21995	0	0
Pm027871	5	45	0.32	2.98	0.32	2.98	3.21917	5.82611e-12	2.05883e-11
Pm019395	119	1077	7.67	71.27	7.67	71.27	3.216	3.68788e-240	1.27255e-238
Pm003543	180	1609	11.6	106.48	11.6	106.48	3.19839	0	0
Pm020941	85	760	5.48	50.3	5.48	50.3	3.19831	1.68357e-171	4.28127e-170
Pm024747	26	233	1.68	15.42	1.68	15.42	3.19827	1.90584e-54	1.8338e-53
Pm013397	140	1248	9.02	82.59	9.02	82.59	3.19477	3.40484e-274	1.34213e-272
Pm014798	2	18	0.13	1.19	0.13	1.19	3.19438	2.11617e-05	5.00723e-05
Pm017327	5	44	0.32	2.91	0.32	2.91	3.18488	2.06736e-11	7.13147e-11
Pm019438	3	26	0.19	1.72	0.19	1.72	3.17834	4.7109e-07	1.26829e-06
Pm002644	14	123	0.9	8.14	0.9	8.14	3.17703	5.86068e-29	3.60827e-28
Pm026099	42	369	2.71	24.42	2.71	24.42	3.1717	1.11476e-84	1.5311e-83
Pm002408	1130	9914	72.81	656.09	72.81	656.09	3.17169	0	0
Pm021764	26	228	1.68	15.09	1.68	15.09	3.16706	4.0942e-53	3.84221e-52
Pm009845	23	200	1.48	13.24	1.48	13.24	3.16123	1.42988e-46	1.21803e-45
Pm000278	73	633	4.7	41.89	4.7	41.89	3.15587	1.9715e-142	4.24365e-141
Pm025709	19	164	1.22	10.85	1.22	10.85	3.15274	1.86778e-38	1.37714e-37
Pm015005	279	2405	17.98	159.16	17.98	159.16	3.14601	0	0
Pm004930	1	8	0.06	0.53	0.06	0.53	3.14296	0.0215151	0.0355532
Pm006854	1	8	0.06	0.53	0.06	0.53	3.14296	0.0215151	0.0355532
Pm011291	1	8	0.06	0.53	0.06	0.53	3.14296	0.0215151	0.0355532
Pm014846	1	8	0.06	0.53	0.06	0.53	3.14296	0.0215151	0.0355532
Pm016274	1	8	0.06	0.53	0.06	0.53	3.14296	0.0215151	0.0355532
Pm020946	1	8	0.06	0.53	0.06	0.53	3.14296	0.0215151	0.0355532
Pm026582	1	8	0.06	0.53	0.06	0.53	3.14296	0.0215151	0.0355532
Pm026991	1	8	0.06	0.53	0.06	0.53	3.14296	0.0215151	0.0355532
Pm029561	1	8	0.06	0.53	0.06	0.53	3.14296	0.0215151	0.0355532
Pm031089	1	8	0.06	0.53	0.06	0.53	3.14296	0.0215151	0.0355532
Pm015388	310	2652	19.97	175.5	19.97	175.5	3.13556	0	0
Pm006651	879	7511	56.64	497.06	56.64	497.06	3.13353	0	0
Pm018402	44	376	2.84	24.88	2.84	24.88	3.13102	6.33435e-86	8.79709e-85
Pm005655	4846	41293	312.24	2732.69	312.24	2732.69	3.12959	0	0
Pm026305	16	136	1.03	9	1.03	9	3.12728	3.95247e-32	2.58756e-31
Pm006148	468	3978	30.15	263.26	30.15	263.26	3.12626	0	0
Pm000755	2	17	0.13	1.13	0.13	1.13	3.11974	4.03632e-05	9.2852e-05
Pm008854	2	17	0.13	1.13	0.13	1.13	3.11974	4.03632e-05	9.2852e-05
Pm016718	2	17	0.13	1.13	0.13	1.13	3.11974	4.03632e-05	9.2852e-05
Pm015603	5	42	0.32	2.78	0.32	2.78	3.11894	7.3037e-11	2.44463e-10
Pm012026	3	25	0.19	1.65	0.19	1.65	3.11839	8.82267e-07	2.3204e-06
Pm029050	9	76	0.58	5.03	0.58	5.03	3.11643	1.2559e-18	5.7628e-18
Pm021626	29	245	1.87	16.21	1.87	16.21	3.11577	1.87434e-56	1.85523e-55
Pm000527	7	59	0.45	3.9	0.45	3.9	3.11548	2.42017e-14	9.4667e-14
Pm017753	127	1071	8.18	70.88	8.18	70.88	3.11521	1.0371e-232	3.50846e-231
Pm022371	4	34	0.26	2.25	0.26	2.25	3.11334	2.00203e-08	5.8682e-08
Pm029132	130	1090	8.38	72.13	8.38	72.13	3.10558	2.01129e-235	6.8767e-234
Pm018999	94	784	6.06	51.88	6.06	51.88	3.09779	2.02115e-172	5.16314e-171
Pm019493	48	399	3.09	26.41	3.09	26.41	3.09541	6.27546e-90	8.97083e-89
Pm029245	16	133	1.03	8.8	1.03	8.8	3.09486	4.63485e-31	2.96844e-30
Pm016693	29	241	1.87	15.95	1.87	15.95	3.09245	3.94522e-55	3.82235e-54
Pm000225	2077	17208	133.82	1138.79	133.82	1138.79	3.08914	0	0
Pm023192	12	99	0.77	6.55	0.77	6.55	3.08856	1.13735e-23	6.12037e-23
Pm027127	12	99	0.77	6.55	0.77	6.55	3.08856	1.13735e-23	6.12037e-23
Pm009766	5	41	0.32	2.71	0.32	2.71	3.08215	1.37037e-10	4.52934e-10
Pm013304	5	41	0.32	2.71	0.32	2.71	3.08215	1.37037e-10	4.52934e-10
Pm025108	14	115	0.9	7.61	0.9	7.61	3.0799	7.99584e-27	4.66663e-26
Pm006249	126	1031	8.12	68.23	8.12	68.23	3.07085	8.41669e-222	2.73591e-220
Pm000485	4	33	0.26	2.18	0.26	2.18	3.06774	3.70572e-08	1.06887e-07
Pm010006	1670	13612	107.6	900.81	107.6	900.81	3.06554	0	0
Pm021884	14	113	0.9	7.48	0.9	7.48	3.05504	5.01062e-26	2.87131e-25
Pm014666	6	49	0.39	3.24	0.39	3.24	3.05445	3.37021e-12	1.20559e-11
Pm026193	81	653	5.22	43.21	5.22	43.21	3.04924	3.24946e-142	6.98775e-141
Pm008955	87	700	5.61	46.32	5.61	46.32	3.04556	3.73394e-152	8.51969e-151
Pm029006	1734	13916	111.72	920.93	111.72	920.93	3.0432	0	0
Pm019932	9	72	0.58	4.76	0.58	4.76	3.03684	2.78376e-17	1.22377e-16
Pm010126	62	494	3.99	32.69	3.99	32.69	3.03439	7.26062e-109	1.22442e-107
Pm004387	2	16	0.13	1.06	0.13	1.06	3.02748	7.68171e-05	0.000172276
Pm017612	2	16	0.13	1.06	0.13	1.06	3.02748	7.68171e-05	0.000172276
Pm031194	2	16	0.13	1.06	0.13	1.06	3.02748	7.68171e-05	0.000172276
Pm011856	4	32	0.26	2.12	0.26	2.12	3.02748	6.84614e-08	1.93928e-07
Pm022851	4	32	0.26	2.12	0.26	2.12	3.02748	6.84614e-08	1.93928e-07
Pm000604	189	1499	12.18	99.2	12.18	99.2	3.02583	2.67078519344619e-310	0
Pm024167	710	5629	45.75	372.52	45.75	372.52	3.02547	0	0
Pm020951	15	119	0.97	7.88	0.97	7.88	3.02214	6.8718e-28	4.11117e-27
Pm012674	76	599	4.9	39.64	4.9	39.64	3.0161	1.91888e-130	3.83931e-129
Pm019734	161	1262	10.37	83.52	10.37	83.52	3.00971	2.74517e-263	1.0383e-261
Pm006576	320	2502	20.62	165.58	20.62	165.58	3.00541	0	0
Pm006342	75	586	4.83	38.78	4.83	38.78	3.00522	7.08916e-127	1.38625e-125
Pm017386	3	23	0.19	1.52	0.19	1.52	3	5.71982e-06	1.41647e-05
Pm019401	3	23	0.19	1.52	0.19	1.52	3	5.71982e-06	1.41647e-05
Pm024093	33	257	2.13	17.01	2.13	17.01	2.99746	2.15726e-57	2.16489e-56
Pm008371	31444	243920	2025.99	16142.1	2025.99	16142.1	2.99413	0	0
Pm022326	32	247	2.06	16.35	2.06	16.35	2.98857	2.53587e-55	2.46541e-54
Pm009320	957	7388	61.66	488.92	61.66	488.92	2.98719	0	0
Pm020580	109	840	7.02	55.59	7.02	55.59	2.98528	3.0954e-178	8.17748e-177
Pm005143	12	92	0.77	6.09	0.77	6.09	2.98351	1.57059e-21	7.92861e-21
Pm008241	70	539	4.51	35.67	4.51	35.67	2.98351	7.93204e-117	1.44055e-115
Pm024536	16	123	1.03	8.14	1.03	8.14	2.98238	3.89621e-28	2.34222e-27
Pm020162	4	31	0.26	2.05	0.26	2.05	2.97904	1.26225e-07	3.52126e-07
Pm013606	17	131	1.1	8.67	1.1	8.67	2.97853	1.03e-29	6.43863e-29
Pm004302	732	5565	47.16	368.28	47.16	368.28	2.96517	0	0
Pm014665	6	46	0.39	3.04	0.39	3.04	2.96253	2.16121e-11	7.44376e-11
Pm029197	1484	11253	95.62	744.7	95.62	744.7	2.96128	0	0
Pm004792	40	302	2.58	19.99	2.58	19.99	2.95384	2.06966e-66	2.33152e-65
Pm008129	26	196	1.68	12.97	1.68	12.97	2.94865	7.32214e-44	5.95678e-43
Pm022641	3	22	0.19	1.46	0.19	1.46	2.9419	1.0613e-05	2.56979e-05
Pm030025	3	22	0.19	1.46	0.19	1.46	2.9419	1.0613e-05	2.56979e-05
Pm011483	1788	13357	115.2	883.94	115.2	883.94	2.93981	0	0
Pm000938	5	37	0.32	2.45	0.32	2.45	2.93664	9.65198e-09	2.87955e-08
Pm007982	83	619	5.35	40.96	5.35	40.96	2.9366	3.04011e-131	6.12637e-130
Pm010811	48	357	3.09	23.63	3.09	23.63	2.93494	3.5126e-77	4.43106e-76
Pm015115	14	104	0.9	6.88	0.9	6.88	2.93441	1.19657e-23	6.43592e-23
Pm004797	6	45	0.39	2.98	0.39	2.98	2.93377	4.00513e-11	1.3582e-10
Pm001307	8	60	0.52	3.97	0.52	3.97	2.93256	7.92687e-14	3.0397e-13
Pm021889	8	60	0.52	3.97	0.52	3.97	2.93256	7.92687e-14	3.0397e-13
Pm023533	145	1075	9.34	71.14	9.34	71.14	2.92917	3.84274e-221	1.24013e-219
Pm027045	2	15	0.13	0.99	0.13	0.99	2.92892	0.000145836	0.000318527
Pm011109	69	512	4.45	33.88	4.45	33.88	2.92856	3.50231e-109	5.95101e-108
Pm013721	100	740	6.44	48.97	6.44	48.97	2.92677	1.63987e-155	3.83932e-154
Pm001211	45	333	2.9	22.04	2.9	22.04	2.926	4.75953e-72	5.71474e-71
Pm018029	60	444	3.87	29.38	3.87	29.38	2.92443	9.29966e-95	1.38042e-93
Pm006735	149	1101	9.6	72.86	9.6	72.86	2.92402	7.03037e-226	2.31548e-224
Pm019687	50	369	3.22	24.42	3.22	24.42	2.92293	5.8269e-79	7.53699e-78
Pm011150	50	368	3.22	24.35	3.22	24.35	2.91879	1.05173e-78	1.3557e-77
Pm014672	12	88	0.77	5.82	0.77	5.82	2.91809	1.07753e-19	5.12139e-19
Pm007380	24	177	1.55	11.71	1.55	11.71	2.9174	3.72563e-39	2.77615e-38
Pm018267	11	81	0.71	5.36	0.71	5.36	2.91634	2.35029e-18	1.071e-17
Pm024644	59	432	3.8	28.59	3.8	28.59	2.91144	3.23263e-92	4.71729e-91
Pm021243	602	4406	38.79	291.58	38.79	291.58	2.91014	0	0
Pm019002	30	219	1.93	14.49	1.93	14.49	2.90838	5.07739e-48	4.42084e-47
Pm020046	225	1644	14.5	108.8	14.5	108.8	2.90755	0	0
Pm014999	334	2439	21.52	161.41	21.52	161.41	2.90698	0	0
Pm022857	8	59	0.52	3.9	0.52	3.9	2.90689	1.45108e-13	5.50377e-13
Pm027488	8	59	0.52	3.9	0.52	3.9	2.90689	1.45108e-13	5.50377e-13
Pm008515	104	759	6.7	50.23	6.7	50.23	2.90632	1.18264e-157	2.80099e-156
Pm014784	344	2510	22.16	166.11	22.16	166.11	2.90611	0	0
Pm029088	38	277	2.45	18.33	2.45	18.33	2.90335	6.08061e-60	6.2994e-59
Pm019745	177	1288	11.4	85.24	11.4	85.24	2.9025	1.95037e-259	7.25454e-258
Pm027889	17	124	1.1	8.21	1.1	8.21	2.89988	7.15156e-28	4.27739e-27
Pm031020	230	1671	14.82	110.58	14.82	110.58	2.89947	0	0
Pm005633	27	196	1.74	12.97	1.74	12.97	2.89802	4.50679e-43	3.6011e-42
Pm004335	11	80	0.71	5.29	0.71	5.29	2.89738	4.30037e-18	1.94266e-17
Pm015763	366	2653	23.58	175.57	23.58	175.57	2.89641	0	0
Pm019061	40	290	2.58	19.19	2.58	19.19	2.89491	5.21084e-62	5.55485e-61
Pm006918	10	72	0.64	4.76	0.64	4.76	2.89482	1.7269e-16	7.37345e-16
Pm002666	196	1418	12.63	93.84	12.63	93.84	2.89335	4.6824e-283	1.92347e-281
Pm006149	105	759	6.77	50.23	6.77	50.23	2.89132	1.18264e-157	2.80099e-156
Pm004686	8	58	0.52	3.84	0.52	3.84	2.88452	2.65318e-13	9.95119e-13
Pm026896	385	2767	24.81	183.11	24.81	183.11	2.88372	0	0
Pm010425	244	1751	15.72	115.88	15.72	115.88	2.88196	0	0
Pm015741	632	4534	40.72	300.05	40.72	300.05	2.88139	0	0
Pm019291	1303	9338	83.95	617.97	83.95	617.97	2.87993	0	0
Pm020497	7	50	0.45	3.31	0.45	3.31	2.87883	1.1039e-11	3.8554e-11
Pm002001	40	286	2.58	18.93	2.58	18.93	2.87523	5.56359e-61	5.85025e-60
Pm015183	499	3527	32.15	233.41	32.15	233.41	2.85998	0	0
Pm010242	344	2429	22.16	160.75	22.16	160.75	2.85879	0	0
Pm021211	1052	7429	67.78	491.64	67.78	491.64	2.85867	0	0
Pm027846	162	1139	10.44	75.38	10.44	75.38	2.85206	1.84608e-228	6.13417e-227
Pm018524	1772	12439	114.17	823.19	114.17	823.19	2.85004	0	0
Pm010862	58	407	3.74	26.93	3.74	26.93	2.8481	4.33949e-85	5.9822e-84
Pm015744	7	49	0.45	3.24	0.45	3.24	2.848	2.02233e-11	6.98151e-11
Pm015841	310	2171	19.97	143.67	19.97	143.67	2.84685	0	0
Pm002517	132	920	8.51	60.88	8.51	60.88	2.83874	1.37631e-185	3.78763e-184
Pm000718	2	14	0.13	0.93	0.13	0.93	2.83872	0.000521183	0.00107048
Pm006215	2	14	0.13	0.93	0.13	0.93	2.83872	0.000521183	0.00107048
Pm017178	2	14	0.13	0.93	0.13	0.93	2.83872	0.000521183	0.00107048
Pm021621	2	14	0.13	0.93	0.13	0.93	2.83872	0.000521183	0.00107048
Pm024869	2	14	0.13	0.93	0.13	0.93	2.83872	0.000521183	0.00107048
Pm026862	2	14	0.13	0.93	0.13	0.93	2.83872	0.000521183	0.00107048
Pm027213	2	14	0.13	0.93	0.13	0.93	2.83872	0.000521183	0.00107048
Pm029352	2	14	0.13	0.93	0.13	0.93	2.83872	0.000521183	0.00107048
Pm029870	2	14	0.13	0.93	0.13	0.93	2.83872	0.000521183	0.00107048
Pm021622	4	28	0.26	1.85	0.26	1.85	2.83094	7.80705e-07	2.06053e-06
Pm021316	23	159	1.48	10.52	1.48	10.52	2.82947	5.78661e-34	3.94132e-33
Pm010618	110	761	7.09	50.36	7.09	50.36	2.82842	2.2144e-154	5.14681e-153
Pm027235	77	531	4.96	35.14	4.96	35.14	2.8247	3.81629e-109	6.47961e-108
Pm013761	5	34	0.32	2.25	0.32	2.25	2.81378	1.05341e-07	2.95558e-07
Pm021038	164	1119	10.57	74.05	10.57	74.05	2.80852	5.4588e-221	1.75913e-219
Pm024074	8	55	0.52	3.64	0.52	3.64	2.80735	1.60967e-12	5.83819e-12
Pm018783	43	293	2.77	19.39	2.77	19.39	2.80735	1.59823e-61	1.69089e-60
Pm007962	89	606	5.73	40.1	5.73	40.1	2.807	3.46371e-123	6.57812e-122
Pm026561	112	763	7.22	50.49	7.22	50.49	2.80593	3.91536e-154	9.08145e-153
Pm002088	1580	10690	101.8	707.44	101.8	707.44	2.79687	0	0
Pm023430	6	41	0.39	2.71	0.39	2.71	2.79675	8.57041e-10	2.71314e-09
Pm002154	3	20	0.19	1.32	0.19	1.32	2.79647	3.62271e-05	8.36977e-05
Pm015207	3	20	0.19	1.32	0.19	1.32	2.79647	3.62271e-05	8.36977e-05
Pm020558	3	20	0.19	1.32	0.19	1.32	2.79647	3.62271e-05	8.36977e-05
Pm020551	707	4777	45.55	316.13	45.55	316.13	2.79499	0	0
Pm009412	118	795	7.6	52.61	7.6	52.61	2.79127	2.74488e-159	6.55644e-158
Pm015464	1656	11116	106.7	735.63	106.7	735.63	2.78542	0	0
Pm030235	4	27	0.26	1.79	0.26	1.79	2.78338	1.42613e-06	3.69445e-06
Pm013239	71	475	4.57	31.43	4.57	31.43	2.78188	8.03166e-97	1.21308e-95
Pm015500	101	671	6.51	44.41	6.51	44.41	2.77016	2.04842e-134	4.21892e-133
Pm005982	6	40	0.39	2.65	0.39	2.65	2.76445	1.57418e-09	4.90582e-09
Pm006564	361	2380	23.26	157.5	23.26	157.5	2.75943	0	0
Pm001825	8	53	0.52	3.51	0.52	3.51	2.75489	9.64858e-12	3.3761e-11
Pm018185	9	59	0.58	3.9	0.58	3.9	2.74935	7.56474e-13	2.78147e-12
Pm012206	10	65	0.64	4.3	0.64	4.3	2.74819	1.17505e-14	4.66134e-14
Pm002492	65	425	4.19	28.13	4.19	28.13	2.74709	1.9545e-86	2.72621e-85
Pm005070	118	771	7.6	51.02	7.6	51.02	2.74699	1.06668e-152	2.4388e-151
Pm004053	332	2169	21.39	143.54	21.39	143.54	2.74644	0	0
Pm009411	369	2402	23.78	158.96	23.78	158.96	2.74084	0	0
Pm001800	32	208	2.06	13.77	2.06	13.77	2.74081	2.0436e-43	1.64463e-42
Pm023779	153	994	9.86	65.78	9.86	65.78	2.73799	9.19498e-194	2.62051e-192
Pm002343	614	3975	39.56	263.06	39.56	263.06	2.73328	0	0
Pm023034	296	1916	19.07	126.8	19.07	126.8	2.73318	0	0
Pm028732	1895	12244	122.1	810.28	122.1	810.28	2.73036	0	0
Pm010476	1709	11017	110.11	729.08	110.11	729.08	2.72713	0	0
Pm018754	22	142	1.42	9.4	1.42	9.4	2.72677	8.22823e-30	5.15217e-29
Pm010870	2	13	0.13	0.86	0.13	0.86	2.72583	0.000980413	0.00194823
Pm024668	2	13	0.13	0.86	0.13	0.86	2.72583	0.000980413	0.00194823
Pm015746	4	26	0.26	1.72	0.26	1.72	2.72583	2.59816e-06	6.60928e-06
Pm015814	6	39	0.39	2.58	0.39	2.58	2.72583	2.88644e-09	8.85272e-09
Pm020378	508	3265	32.73	216.07	32.73	216.07	2.72281	0	0
Pm025253	2263	14536	145.81	961.96	145.81	961.96	2.72189	0	0
Pm000596	40	257	2.58	17.01	2.58	17.01	2.72094	8.21591e-53	7.66215e-52
Pm017597	353	2262	22.74	149.69	22.74	149.69	2.71867	0	0
Pm008313	133	847	8.57	56.05	8.57	56.05	2.70935	9.04691e-165	2.22006e-163
Pm021882	80	509	5.15	33.68	5.15	33.68	2.70925	5.39036e-101	8.45456e-100
Pm008585	82	521	5.28	34.48	5.28	34.48	2.70715	9.50407e-104	1.54022e-102
Pm010295	36	229	2.32	15.15	2.32	15.15	2.70712	4.1899e-47	3.60611e-46
Pm005804	313	1985	20.17	131.36	20.17	131.36	2.70324	0	0
Pm011652	156	989	10.05	65.45	10.05	65.45	2.7032	1.85911e-190	5.21225e-189
Pm015008	178	1127	11.47	74.58	11.47	74.58	2.70092	1.31873e-214	4.13097e-213
Pm017568	419	2644	27	174.97	27	174.97	2.69608	0	0
Pm018319	134	841	8.63	55.66	8.63	55.66	2.68921	2.18787e-162	5.29932e-161
Pm015002	84	527	5.41	34.88	5.41	34.88	2.6887	8.09887e-104	1.3144e-102
Pm027133	725	4549	46.71	301.04	46.71	301.04	2.68815	0	0
Pm008522	7810	48994	503.21	3242.32	503.21	3242.32	2.68779	0	0
Pm006057	6	38	0.39	2.51	0.39	2.51	2.68614	5.28318e-09	1.59871e-08
Pm027028	6	38	0.39	2.51	0.39	2.51	2.68614	5.28318e-09	1.59871e-08
Pm011650	30	187	1.93	12.38	1.93	12.38	2.68134	2.79193e-38	2.05245e-37
Pm006933	767	4786	49.42	316.73	49.42	316.73	2.68009	0	0
Pm029440	19	118	1.22	7.81	1.22	7.81	2.67844	1.37604e-24	7.61492e-24
Pm005715	271	1687	17.46	111.64	17.46	111.64	2.67673	0	6.01344e-308
Pm012005	411	2556	26.48	169.15	26.48	169.15	2.67533	0	0
Pm008227	8	50	0.52	3.31	0.52	3.31	2.67025	5.70704e-11	1.91995e-10
Pm008423	70	432	4.51	28.59	4.51	28.59	2.66431	7.0474e-85	9.69731e-84
Pm010200	14	86	0.9	5.69	0.9	5.69	2.66043	1.89443e-18	8.65204e-18
Pm017616	90	554	5.8	36.66	5.8	36.66	2.66008	1.05267e-107	1.75934e-106
Pm019133	103	633	6.64	41.89	6.64	41.89	2.65735	1.02006e-122	1.92908e-121
Pm015610	75	460	4.83	30.44	4.83	30.44	2.65587	1.86754e-90	2.6782e-89
Pm003178	6	37	0.39	2.45	0.39	2.45	2.65124	9.65198e-09	2.87955e-08
Pm017566	6	37	0.39	2.45	0.39	2.45	2.65124	9.65198e-09	2.87955e-08
Pm019887	121	739	7.8	48.91	7.8	48.91	2.64858	2.05513e-141	4.39413e-140
Pm007658	38	232	2.45	15.35	2.45	15.35	2.64739	1.0572e-46	9.02628e-46
Pm003459	729	4443	46.97	294.03	46.97	294.03	2.64615	0	0
Pm009756	11	67	0.71	4.43	0.71	4.43	2.64142	1.83337e-14	7.20405e-14
Pm017952	8	49	0.52	3.24	0.52	3.24	2.63941	1.02882e-10	3.42213e-10
Pm021104	5	30	0.32	1.99	0.32	1.99	2.63662	1.10678e-06	2.88752e-06
Pm003440	73	441	4.7	29.18	4.7	29.18	2.63425	5.76166e-86	8.01167e-85
Pm026124	15	91	0.97	6.02	0.97	6.02	2.63371	4.96623e-19	2.30664e-18
Pm013570	134	807	8.63	53.41	8.63	53.41	2.62968	7.79195e-153	1.78515e-151
Pm022227	406	2446	26.16	161.87	26.16	161.87	2.6294	0	0
Pm015416	89	534	5.73	35.34	5.73	35.34	2.62469	5.17128e-103	8.29661e-102
Pm017227	16	96	1.03	6.35	1.03	6.35	2.62411	7.18091e-20	3.4334e-19
Pm029709	9	54	0.58	3.57	0.58	3.57	2.6218	1.4229e-11	4.94794e-11
Pm007749	62	371	3.99	24.55	3.99	24.55	2.62126	1.92907e-72	2.32869e-71
Pm019083	292	1739	18.81	115.08	18.81	115.08	2.61307	2.88171241993151e-311	0
Pm005506	4	24	0.26	1.59	0.26	1.59	2.61244	1.54321e-05	3.6865e-05
Pm005962	4	24	0.26	1.59	0.26	1.59	2.61244	1.54321e-05	3.6865e-05
Pm008956	4	24	0.26	1.59	0.26	1.59	2.61244	1.54321e-05	3.6865e-05
Pm013278	4	24	0.26	1.59	0.26	1.59	2.61244	1.54321e-05	3.6865e-05
Pm014536	4	24	0.26	1.59	0.26	1.59	2.61244	1.54321e-05	3.6865e-05
Pm005414	18	107	1.16	7.08	1.16	7.08	2.60962	3.13968e-22	1.62034e-21
Pm027659	18	107	1.16	7.08	1.16	7.08	2.60962	3.13968e-22	1.62034e-21
Pm009185	6	36	0.39	2.38	0.39	2.38	2.60942	1.7599e-08	5.18085e-08
Pm027917	14	83	0.9	5.49	0.9	5.49	2.60881	1.99564e-17	8.81629e-17
Pm027481	10	59	0.64	3.9	0.64	3.9	2.60733	7.56474e-13	2.78147e-12
Pm012426	2	12	0.13	0.79	0.13	0.79	2.60334	0.00183717	0.00354887
Pm013289	2	12	0.13	0.79	0.13	0.79	2.60334	0.00183717	0.00354887
Pm018209	2	12	0.13	0.79	0.13	0.79	2.60334	0.00183717	0.00354887
Pm020945	2	12	0.13	0.79	0.13	0.79	2.60334	0.00183717	0.00354887
Pm023014	2	12	0.13	0.79	0.13	0.79	2.60334	0.00183717	0.00354887
Pm027695	2	12	0.13	0.79	0.13	0.79	2.60334	0.00183717	0.00354887
Pm027991	2	12	0.13	0.79	0.13	0.79	2.60334	0.00183717	0.00354887
Pm028867	2	12	0.13	0.79	0.13	0.79	2.60334	0.00183717	0.00354887
Pm005142	54	319	3.48	21.11	3.48	21.11	2.60077	2.03491e-62	2.18273e-61
Pm015680	106	625	6.83	41.36	6.83	41.36	2.59828	9.88255e-119	1.81388e-117
Pm010020	152	895	9.79	59.23	9.79	59.23	2.59695	1.7721e-166	4.39188e-165
Pm018406	90	530	5.8	35.07	5.8	35.07	2.59611	2.32736e-101	3.6735e-100
Pm025015	18	106	1.16	7.01	1.16	7.01	2.59529	5.63287e-22	2.88249e-21
Pm029981	125	735	8.05	48.64	8.05	48.64	2.59508	2.01758e-138	4.26507e-137
Pm007811	104	611	6.7	40.43	6.7	40.43	2.59319	1.53647e-115	2.75913e-114
Pm028758	243	1427	15.66	94.44	15.66	94.44	2.59231	3.34095e-257	1.2345e-255
Pm009248	217	1273	13.98	84.24	13.98	84.24	2.59114	2.4552e-231	8.24366e-230
Pm023882	55	322	3.54	21.31	3.54	21.31	2.58971	1.74924e-62	1.87991e-61
Pm003649	157	920	10.12	60.88	10.12	60.88	2.58876	4.34926e-171	1.10101e-169
Pm009358	70	410	4.51	27.13	4.51	27.13	2.58869	5.78506e-79	7.48719e-78
Pm009077	81	474	5.22	31.37	5.22	31.37	2.58726	5.82831e-91	8.39584e-90
Pm013365	1308	7618	84.28	504.14	84.28	504.14	2.58056	0	0
Pm027616	2291	13339	147.61	882.75	147.61	882.75	2.58021	0	0
Pm029138	243	1413	15.66	93.51	15.66	93.51	2.57804	8.30286e-254	3.01823e-252
Pm020227	265	1539	17.07	101.85	17.07	101.85	2.57691	4.24982e-274	1.66934e-272
Pm021024	469	2724	30.22	180.27	30.22	180.27	2.57658	0	0
Pm025087	475	2756	30.61	182.39	30.61	182.39	2.57495	0	0
Pm007588	6	35	0.39	2.32	0.39	2.32	2.57258	3.20238e-08	9.26669e-08
Pm031302	3	17	0.19	1.13	0.19	1.13	2.57225	0.000222778	0.000478492
Pm026309	125	723	8.05	47.85	8.05	47.85	2.57146	1.18832e-134	2.45421e-133
Pm021215	4945	28563	318.62	1890.24	318.62	1890.24	2.56866	0	0
Pm021885	18	104	1.16	6.88	1.16	6.88	2.56828	1.80882e-21	9.11684e-21
Pm008760	2161	12476	139.24	825.64	139.24	825.64	2.56794	0	0
Pm011955	28	161	1.8	10.65	1.8	10.65	2.56478	6.40144e-32	4.1762e-31
Pm015828	13	75	0.84	4.96	0.84	4.96	2.56188	2.1078e-15	8.61756e-15
Pm003302	137	785	8.83	51.95	8.83	51.95	2.55664	3.97229e-145	8.70064e-144
Pm020761	22	126	1.42	8.34	1.42	8.34	2.55416	1.70713e-25	9.65924e-25
Pm005716	139	792	8.96	52.41	8.96	52.41	2.54827	3.95333e-146	8.7445e-145
Pm028127	48	273	3.09	18.07	3.09	18.07	2.54792	1.7328e-52	1.60732e-51
Pm021891	8	46	0.52	3.04	0.52	3.04	2.54749	5.96503e-10	1.90611e-09
Pm030468	39	221	2.51	14.63	2.51	14.63	2.54317	5.01523e-43	4.00166e-42
Pm005791	140	794	9.02	52.55	9.02	52.55	2.54249	3.47581e-146	7.70344e-145
Pm018761	46	260	2.96	17.21	2.96	17.21	2.53958	2.34902e-50	2.11846e-49
Pm021783	25	141	1.61	9.33	1.61	9.33	2.53482	1.65315e-27	9.80392e-27
Pm019990	479	2700	30.86	178.68	30.86	178.68	2.53357	0	0
Pm005776	16	90	1.03	5.96	1.03	5.96	2.53267	4.15365e-18	1.87776e-17
Pm005380	2807	15803	180.86	1045.81	180.86	1045.81	2.53168	0	0
Pm018452	5	28	0.32	1.85	0.32	1.85	2.53138	3.5273e-06	8.87434e-06
Pm026506	5	28	0.32	1.85	0.32	1.85	2.53138	3.5273e-06	8.87434e-06
Pm030477	143	804	9.21	53.21	9.21	53.21	2.53042	7.8349e-147	1.73989e-145
Pm024229	32	179	2.06	11.85	2.06	11.85	2.52417	1.14608e-34	7.92643e-34
Pm026337	1963	10994	126.48	727.56	126.48	727.56	2.52416	0	0
Pm022035	9	50	0.58	3.31	0.58	3.31	2.51271	2.57146e-10	8.37815e-10
Pm030574	70	387	4.51	25.61	4.51	25.61	2.50551	3.34346e-72	4.02309e-71
Pm028494	26	144	1.68	9.53	1.68	9.53	2.50401	1.66871e-28	1.0132e-27
Pm023576	1137	6252	73.26	413.74	73.26	413.74	2.49763	0	0
Pm013516	115	630	7.41	41.69	7.41	41.69	2.49216	1.09286e-114	1.94383e-113
Pm020616	32	175	2.06	11.58	2.06	11.58	2.49092	1.11894e-33	7.56838e-33
Pm019740	5747	31452	370.29	2081.43	370.29	2081.43	2.49085	0	0
Pm000925	2	11	0.13	0.73	0.13	0.73	2.48938	0.0034275	0.0063919
Pm002780	2	11	0.13	0.73	0.13	0.73	2.48938	0.0034275	0.0063919
Pm004885	2	11	0.13	0.73	0.13	0.73	2.48938	0.0034275	0.0063919
Pm008708	2	11	0.13	0.73	0.13	0.73	2.48938	0.0034275	0.0063919
Pm010423	2	11	0.13	0.73	0.13	0.73	2.48938	0.0034275	0.0063919
Pm010465	2	11	0.13	0.73	0.13	0.73	2.48938	0.0034275	0.0063919
Pm015278	2	11	0.13	0.73	0.13	0.73	2.48938	0.0034275	0.0063919
Pm022540	4	22	0.26	1.46	0.26	1.46	2.48938	4.97586e-05	0.000113672
Pm025178	4	22	0.26	1.46	0.26	1.46	2.48938	4.97586e-05	0.000113672
Pm026601	85	465	5.48	30.77	5.48	30.77	2.48928	6.67027e-86	9.25789e-85
Pm010043	1121	6127	72.23	405.47	72.23	405.47	2.48893	0	0
Pm027357	582	3180	37.5	210.45	37.5	210.45	2.48852	0	0
Pm024377	8	44	0.52	2.91	0.52	2.91	2.48444	1.90731e-09	5.90951e-09
Pm002447	13	71	0.84	4.7	0.84	4.7	2.4842	3.73402e-14	1.45098e-13
Pm005537	44	240	2.84	15.88	2.84	15.88	2.48325	1.37005e-45	1.14702e-44
Pm008430	6	33	0.39	2.18	0.39	2.18	2.48278	1.9039e-07	5.25634e-07
Pm009342	23	125	1.48	8.27	1.48	8.27	2.48229	1.3916e-24	7.69911e-24
Pm001374	3	16	0.19	1.06	0.19	1.06	2.47999	0.000404902	0.000844559
Pm004860	3	16	0.19	1.06	0.19	1.06	2.47999	0.000404902	0.000844559
Pm009167	300	1629	19.33	107.8	19.33	107.8	2.47944	3.16252e-278	1.26665e-276
Pm029195	2406	13059	155.02	864.22	155.02	864.22	2.47894	0	0
Pm012523	63	342	4.06	22.63	4.06	22.63	2.47868	6.31817e-64	6.93977e-63
Pm024777	39	211	2.51	13.96	2.51	13.96	2.47554	2.61898e-40	1.99325e-39
Pm015703	133	716	8.57	47.38	8.57	47.38	2.46691	1.74498e-128	3.44526e-127
Pm028144	16	86	1.03	5.69	1.03	5.69	2.46578	4.13053e-17	1.80662e-16
Pm005712	44	236	2.84	15.62	2.84	15.62	2.45943	2.30144e-44	1.88804e-43
Pm024537	742	3966	47.81	262.46	47.81	262.46	2.45671	0	0
Pm021561	30	160	1.93	10.59	1.93	10.59	2.45603	2.23054e-30	1.41125e-29
Pm026251	123	657	7.93	43.48	7.93	43.48	2.45496	5.50883e-118	1.00946e-116
Pm011615	8	43	0.52	2.85	0.52	2.85	2.45438	6.04927e-09	1.82463e-08
Pm021128	1646	8776	106.05	580.78	106.05	580.78	2.45325	0	0
Pm005992	131	697	8.44	46.13	8.44	46.13	2.45039	8.27757e-125	1.59637e-123
Pm029942	39	207	2.51	13.7	2.51	13.7	2.44842	4.4295e-39	3.29516e-38
Pm007673	38	202	2.45	13.37	2.45	13.37	2.44815	7.40991e-38	5.40478e-37
Pm014419	398	2102	25.64	139.11	25.64	139.11	2.43976	0	0
Pm016823	11	58	0.71	3.84	0.71	3.84	2.43522	6.2276e-12	2.19552e-11
Pm025210	60	316	3.87	20.91	3.87	20.91	2.43379	2.09525e-58	2.13708e-57
Pm018200	476	2499	30.67	165.38	30.67	165.38	2.43088	0	0
Pm016205	51	268	3.29	17.74	3.29	17.74	2.43085	2.44184e-49	2.1846e-48
Pm016113	54	283	3.48	18.73	3.48	18.73	2.42819	5.81099e-52	5.35696e-51
Pm002846	4	21	0.26	1.39	0.26	1.39	2.4185	8.8826e-05	0.00019802
Pm002624	8	42	0.52	2.78	0.52	2.78	2.4185	1.07383e-08	3.19471e-08
Pm002720	88	458	5.67	30.31	5.67	30.31	2.41837	2.47256e-82	3.30299e-81
Pm005664	88	455	5.67	30.11	5.67	30.11	2.40882	2.21153e-81	2.92467e-80
Pm005040	170	878	10.95	58.1	10.95	58.1	2.40761	4.07258e-152	9.27348e-151
Pm029038	14	72	0.9	4.76	0.9	4.76	2.40296	8.71165e-14	3.33323e-13
Pm018521	31	159	2	10.52	2	10.52	2.39506	2.85399e-29	1.76732e-28
Pm004379	15	77	0.97	5.1	0.97	5.1	2.39444	2.91531e-15	1.18391e-14
Pm028585	18	92	1.16	6.09	1.16	6.09	2.39232	1.36258e-17	6.05893e-17
Pm030759	9	46	0.58	3.04	0.58	3.04	2.38995	2.51897e-09	7.75433e-09
Pm002707	4334	22113	279.25	1463.39	279.25	1463.39	2.38969	0	0
Pm015765	99	505	6.38	33.42	6.38	33.42	2.38908	9.79039e-90	1.39421e-88
Pm023993	222	1131	14.3	74.85	14.3	74.85	2.38799	1.48949e-191	4.19169e-190
Pm005221	1755	8943	113.08	591.83	113.08	591.83	2.38784	0	0
Pm002349	173	879	11.15	58.17	11.15	58.17	2.38323	3.89902e-151	8.84239e-150
Pm021387	8	41	0.52	2.71	0.52	2.71	2.38171	1.90186e-08	5.58189e-08
Pm017260	3	15	0.19	0.99	0.19	0.99	2.38143	0.000732495	0.00148546
Pm002729	70	355	4.51	23.49	4.51	23.49	2.38085	9.00806e-64	9.86532e-63
Pm006510	1177	5949	75.84	393.69	75.84	393.69	2.37603	0	0
Pm005312	213	1076	13.72	71.21	13.72	71.21	2.3758	2.98955e-182	8.11776e-181
Pm018453	397	2005	25.58	132.69	25.58	132.69	2.37497	1.31915527439613e-321	6.08787688805584e-320
Pm021058	478	2401	30.8	158.89	30.8	158.89	2.36703	0	0
Pm008557	774	3887	49.87	257.23	49.87	257.23	2.36681	0	0
Pm028504	175	879	11.28	58.17	11.28	58.17	2.36651	6.16842e-150	1.39187e-148
Pm020065	7	35	0.45	2.32	0.45	2.32	2.36613	1.44537e-07	4.01861e-07
Pm005322	4614	23155	297.29	1532.35	297.29	1532.35	2.3658	0	0
Pm011136	93	466	5.99	30.84	5.99	30.84	2.36417	5.11456e-82	6.80799e-81
Pm018315	37	185	2.38	12.24	2.38	12.24	2.36257	7.39223e-34	5.02882e-33
Pm006343	1165	5828	75.06	385.69	75.06	385.69	2.36133	0	0
Pm020200	9	45	0.58	2.98	0.58	2.98	2.36119	4.43322e-09	1.34714e-08
Pm004260	25	125	1.61	8.27	1.61	8.27	2.36083	2.50274e-23	1.3283e-22
Pm012904	1436	7178	92.52	475.03	92.52	475.03	2.36018	0	0
Pm009417	20	100	1.29	6.62	1.29	6.62	2.35946	6.14591e-19	2.84925e-18
Pm024898	773	3861	49.81	255.51	49.81	255.51	2.35887	0	0
Pm030659	17	85	1.1	5.63	1.1	5.63	2.35563	3.03449e-16	1.28416e-15
Pm011203	47	234	3.03	15.49	3.03	15.49	2.35395	5.10564e-42	4.0096e-41
Pm023887	373	1854	24.03	122.69	24.03	122.69	2.35211	3.05008e-297	1.30305e-295
Pm013543	34	169	2.19	11.18	2.19	11.18	2.35192	5.81496e-31	3.71683e-30
Pm002027	6	30	0.39	1.99	0.39	1.99	2.35122	4.33794e-06	1.08456e-05
Pm018935	1723	8545	111.02	565.49	111.02	565.49	2.34868	0	0
Pm005259	196	971	12.63	64.26	12.63	64.26	2.34707	5.3133e-163	1.29254e-161
Pm003275	153	758	9.86	50.16	9.86	50.16	2.34688	1.28077e-129	2.54442e-128
Pm005883	2	10	0.13	0.66	0.13	0.66	2.34395	0.0225028	0.0370652
Pm008075	2	10	0.13	0.66	0.13	0.66	2.34395	0.0225028	0.0370652
Pm012771	2	10	0.13	0.66	0.13	0.66	2.34395	0.0225028	0.0370652
Pm013245	2	10	0.13	0.66	0.13	0.66	2.34395	0.0225028	0.0370652
Pm014811	2	10	0.13	0.66	0.13	0.66	2.34395	0.0225028	0.0370652
Pm019374	2	10	0.13	0.66	0.13	0.66	2.34395	0.0225028	0.0370652
Pm020965	2	10	0.13	0.66	0.13	0.66	2.34395	0.0225028	0.0370652
Pm027365	4	20	0.26	1.32	0.26	1.32	2.34395	0.000157883	0.000343669
Pm006562	515	2542	33.18	168.22	33.18	168.22	2.34196	0	0
Pm010733	45	222	2.9	14.69	2.9	14.69	2.34071	4.1977e-40	3.18721e-39
Pm021008	10	49	0.64	3.24	0.64	3.24	2.33985	1.80048e-09	5.59089e-09
Pm006479	90	443	5.8	29.32	5.8	29.32	2.33776	4.27919e-77	5.39506e-76
Pm027097	185	908	11.92	60.09	11.92	60.09	2.33374	1.06339e-152	2.43376e-151
Pm021737	283	1387	18.23	91.79	18.23	91.79	2.33202	8.02972e-226	2.64074e-224
Pm008738	702	3436	45.23	227.39	45.23	227.39	2.32982	0	0
Pm015563	102	499	6.57	33.02	6.57	33.02	2.32937	2.80307e-86	3.90255e-85
Pm012208	223	1090	14.37	72.13	14.37	72.13	2.32754	2.57196e-180	6.89206e-179
Pm021289	695	3392	44.78	224.48	44.78	224.48	2.32566	0	0
Pm021763	795	3872	51.22	256.24	51.22	256.24	2.32272	0	0
Pm022486	7	34	0.45	2.25	0.45	2.25	2.32193	2.5668e-07	7.02938e-07
Pm025164	25	121	1.61	8.01	1.61	8.01	2.31474	2.33408e-22	1.20791e-21
Pm006439	146	707	9.41	46.79	9.41	46.79	2.31393	1.73297e-119	3.21495e-118
Pm018794	5	24	0.32	1.59	0.32	1.59	2.31288	3.43905e-05	7.96351e-05
Pm017973	8	39	0.52	2.58	0.52	2.58	2.31079	5.92281e-08	1.68925e-07
Pm019054	8	39	0.52	2.58	0.52	2.58	2.31079	5.92281e-08	1.68925e-07
Pm006530	516	2492	33.25	164.92	33.25	164.92	2.31034	0	0
Pm019683	34	164	2.19	10.85	2.19	10.85	2.30869	1.61883e-29	1.00886e-28
Pm003705	174	839	11.21	55.52	11.21	55.52	2.30822	6.18522e-140	1.31621e-138
Pm031043	102	491	6.57	32.49	6.57	32.49	2.30603	3.5427e-84	4.85099e-83
Pm021039	33	159	2.13	10.52	2.13	10.52	2.30421	6.55542e-29	4.03047e-28
Pm029045	30	144	1.93	9.53	1.93	9.53	2.30388	5.21556e-26	2.98799e-25
Pm027337	503	2417	32.41	159.95	32.41	159.95	2.30311	0	0
Pm025468	46	220	2.96	14.56	2.96	14.56	2.29834	5.01373e-39	3.72855e-38
Pm018328	89	425	5.73	28.13	5.73	28.13	2.2955	5.39772e-73	6.54408e-72
Pm010322	1197	5715	77.12	378.21	77.12	378.21	2.29401	0	0
Pm004764	43	205	2.77	13.57	2.77	13.57	2.29246	3.76064e-36	2.676e-35
Pm009208	3	14	0.19	0.93	0.19	0.93	2.29123	0.0023592	0.00448999
Pm016346	3	14	0.19	0.93	0.19	0.93	2.29123	0.0023592	0.00448999
Pm013448	28	133	1.8	8.8	1.8	8.8	2.28951	1.0133e-23	5.46329e-23
Pm006155	718	3414	46.26	225.93	46.26	225.93	2.28804	0	0
Pm002940	141	670	9.08	44.34	9.08	44.34	2.28784	7.62658e-112	1.32192e-110
Pm008228	493	2339	31.76	154.79	31.76	154.79	2.28503	0	0
Pm011324	283	1340	18.23	88.68	18.23	88.68	2.28229	1.58135e-214	4.94675e-213
Pm006495	4	19	0.26	1.26	0.26	1.26	2.27684	0.000279321	0.000591474
Pm014076	4	19	0.26	1.26	0.26	1.26	2.27684	0.000279321	0.000591474
Pm014598	4	19	0.26	1.26	0.26	1.26	2.27684	0.000279321	0.000591474
Pm017542	4	19	0.26	1.26	0.26	1.26	2.27684	0.000279321	0.000591474
Pm018040	4	19	0.26	1.26	0.26	1.26	2.27684	0.000279321	0.000591474
Pm023872	4	19	0.26	1.26	0.26	1.26	2.27684	0.000279321	0.000591474
Pm030026	4	19	0.26	1.26	0.26	1.26	2.27684	0.000279321	0.000591474
Pm020153	663	3124	42.72	206.74	42.72	206.74	2.27483	0	0
Pm024263	999	4706	64.37	311.43	64.37	311.43	2.27445	0	0
Pm005379	1866	8773	120.23	580.58	120.23	580.58	2.2717	0	0
Pm029289	19	89	1.22	5.89	1.22	5.89	2.27139	4.8578e-16	2.03465e-15
Pm028910	8	38	0.52	2.51	0.52	2.51	2.2711	1.04123e-07	2.9225e-07
Pm029975	373	1747	24.03	115.61	24.03	115.61	2.26636	9.31444e-271	3.61442e-269
Pm028164	76	355	4.9	23.49	4.9	23.49	2.26119	3.25552e-60	3.38988e-59
Pm011445	9	42	0.58	2.78	0.58	2.78	2.26096	4.15519e-08	1.19468e-07
Pm015827	9	42	0.58	2.78	0.58	2.78	2.26096	4.15519e-08	1.19468e-07
Pm028070	925	4285	59.6	283.57	59.6	283.57	2.25032	0	0
Pm027408	96	445	6.19	29.45	6.19	29.45	2.25026	7.09568e-75	8.74445e-74
Pm004481	37	171	2.38	11.32	2.38	11.32	2.24984	1.10625e-29	6.90759e-29
Pm009031	80	370	5.15	24.49	5.15	24.49	2.24955	1.84642e-62	1.9815e-61
Pm008755	87	403	5.61	26.67	5.61	26.67	2.24915	5.63755e-68	6.45784e-67
Pm023920	5	23	0.32	1.52	0.32	1.52	2.24793	0.000104826	0.00023251
Pm010633	10	46	0.64	3.04	0.64	3.04	2.24793	9.47264e-09	2.82792e-08
Pm019965	34	157	2.19	10.39	2.19	10.39	2.24619	1.31807e-27	7.83746e-27
Pm002323	6	28	0.39	1.85	0.39	1.85	2.24598	1.31274e-05	3.15647e-05
Pm011442	6	28	0.39	1.85	0.39	1.85	2.24598	1.31274e-05	3.15647e-05
Pm022102	6	28	0.39	1.85	0.39	1.85	2.24598	1.31274e-05	3.15647e-05
Pm029494	435	2007	28.03	132.82	28.03	132.82	2.24443	6.6296e-304	2.88729e-302
Pm026273	89	410	5.73	27.13	5.73	27.13	2.24328	1.08444e-68	1.25182e-67
Pm005146	1849	8517	119.13	563.64	119.13	563.64	2.24224	0	0
Pm027853	14	64	0.9	4.24	0.9	4.24	2.23607	7.44541e-12	2.61827e-11
Pm022570	1204	5516	77.58	365.04	77.58	365.04	2.2343	0	0
Pm005111	16	73	1.03	4.83	1.03	4.83	2.22938	1.10522e-13	4.2144e-13
Pm025466	29	132	1.87	8.74	1.87	8.74	2.2246	1.75405e-23	9.36034e-23
Pm030167	7439	33786	479.31	2235.89	479.31	2235.89	2.22182	0	0
Pm028532	41	185	2.64	12.24	2.64	12.24	2.21299	1.60005e-31	1.03542e-30
Pm006898	138	622	8.89	41.16	8.89	41.16	2.21099	3.81256e-101	5.99242e-100
Pm009825	83	374	5.35	24.75	5.35	24.75	2.20982	2.95591e-62	3.16157e-61
Pm019062	87	392	5.61	25.94	5.61	25.94	2.20911	3.40802e-65	3.78408e-64
Pm010243	617	2777	39.75	183.78	39.75	183.78	2.20895	0	0
Pm006511	1213	5458	78.16	361.2	78.16	361.2	2.2083	0	0
Pm008589	4398	19763	283.37	1307.88	283.37	1307.88	2.20647	0	0
Pm019413	19	85	1.22	5.63	1.22	5.63	2.20625	4.32284e-15	1.74289e-14
Pm013360	195	875	12.56	57.91	12.56	57.91	2.20498	5.78419e-139	1.2239e-137
Pm008850	230	1029	14.82	68.1	14.82	68.1	2.20011	1.3627e-161	3.28644e-160
Pm017982	809	3619	52.13	239.5	52.13	239.5	2.19984	0	0
Pm000445	34	152	2.19	10.06	2.19	10.06	2.19963	2.01609e-26	1.16483e-25
Pm014505	6	27	0.39	1.79	0.39	1.79	2.19841	2.27037e-05	5.35627e-05
Pm018495	6	27	0.39	1.79	0.39	1.79	2.19841	2.27037e-05	5.35627e-05
Pm009481	126	563	8.12	37.26	8.12	37.26	2.19808	3.51932e-91	5.07293e-90
Pm017378	4	18	0.26	1.19	0.26	1.19	2.19438	0.000491667	0.00101403
Pm028507	4	18	0.26	1.19	0.26	1.19	2.19438	0.000491667	0.00101403
Pm029284	4	18	0.26	1.19	0.26	1.19	2.19438	0.000491667	0.00101403
Pm017374	8	36	0.52	2.38	0.52	2.38	2.19438	3.19171e-07	8.69405e-07
Pm026069	420	1871	27.06	123.82	27.06	123.82	2.19401	2.36484e-278	9.48853e-277
Pm012511	119	530	7.67	35.07	7.67	35.07	2.19294	9.04982e-86	1.2545e-84
Pm015415	462	2056	29.77	136.06	29.77	136.06	2.19231	7.05359e-303	3.05415e-301
Pm009344	15	67	0.97	4.43	0.97	4.43	2.19125	5.15561e-12	1.82851e-11
Pm025088	45	200	2.9	13.24	2.9	13.24	2.19078	7.8905e-34	5.35928e-33
Pm018957	5	22	0.32	1.46	0.32	1.46	2.18982	0.000181736	0.000393035
Pm020972	5	22	0.32	1.46	0.32	1.46	2.18982	0.000181736	0.000393035
Pm022745	5	22	0.32	1.46	0.32	1.46	2.18982	0.000181736	0.000393035
Pm021141	160	710	10.31	46.99	10.31	46.99	2.18831	4.83743e-113	8.46984e-112
Pm028332	14	62	0.9	4.1	0.9	4.1	2.18763	3.83976e-11	1.30429e-10
Pm002982	85	377	5.48	24.95	5.48	24.95	2.18679	4.61427e-62	4.92357e-61
Pm011163	65	288	4.19	19.06	4.19	19.06	2.18553	4.50541e-48	3.92587e-47
Pm012934	10	44	0.64	2.91	0.64	2.91	2.18488	2.83125e-08	8.22352e-08
Pm008797	1320	5842	85.05	386.61	85.05	386.61	2.1845	0	0
Pm008736	2802	12362	180.54	818.09	180.54	818.09	2.17994	0	0
Pm021915	3	13	0.19	0.86	0.19	0.86	2.17834	0.00419502	0.00769276
Pm029555	3	13	0.19	0.86	0.19	0.86	2.17834	0.00419502	0.00769276
Pm003895	54	238	3.48	15.75	3.48	15.75	2.17819	9.76734e-40	7.36623e-39
Pm003536	102	449	6.57	29.71	6.57	29.71	2.17698	5.46624e-73	6.62358e-72
Pm021059	286	1259	18.43	83.32	18.43	83.32	2.17661	1.22491e-192	3.46887e-191
Pm012726	411	1807	26.48	119.58	26.48	119.58	2.175	1.69046e-267	6.49235e-266
Pm018314	300	1317	19.33	87.16	19.33	87.16	2.17282	2.04761e-200	6.01912e-199
Pm018859	133	583	8.57	38.58	8.57	38.58	2.17049	4.36048e-93	6.40898e-92
Pm009955	183	802	11.79	53.07	11.79	53.07	2.17033	6.09585e-126	1.18376e-124
Pm022971	111	486	7.15	32.16	7.15	32.16	2.16925	1.74685e-78	2.24528e-77
Pm008576	441	1922	28.41	127.19	28.41	127.19	2.16251	4.3447e-281	1.77177e-279
Pm004435	48	209	3.09	13.83	3.09	13.83	2.16212	4.7019e-35	3.27716e-34
Pm027702	139	606	8.96	40.1	8.96	40.1	2.16203	1.5561e-96	2.3424e-95
Pm011351	1114	4849	71.78	320.9	71.78	320.9	2.16047	0	0
Pm026022	32	139	2.06	9.2	2.06	9.2	2.15899	1.0906e-23	5.87585e-23
Pm007838	8	35	0.52	2.32	0.52	2.32	2.15754	5.56384e-07	1.4872e-06
Pm022553	8	35	0.52	2.32	0.52	2.32	2.15754	5.56384e-07	1.4872e-06
Pm021762	65	282	4.19	18.66	4.19	18.66	2.15493	3.90707e-46	3.30686e-45
Pm023110	282	1220	18.17	80.74	18.17	80.74	2.15173	4.68901e-185	1.28727e-183
Pm005159	87	375	5.61	24.82	5.61	24.82	2.14543	2.79354e-60	2.91289e-59
Pm024895	26	112	1.68	7.41	1.68	7.41	2.14101	2.1075e-19	9.92839e-19
Pm011133	6	26	0.39	1.72	0.39	1.72	2.14086	3.91012e-05	9.01152e-05
Pm005368	52	223	3.35	14.76	3.35	14.76	2.13946	2.384e-36	1.70073e-35
Pm004439	1498	6418	96.52	424.73	96.52	424.73	2.13765	0	0
Pm007747	6513	27895	419.64	1846.04	419.64	1846.04	2.13721	0	0
Pm007070	461	1971	29.7	130.44	29.7	130.44	2.13485	1.82789e-283	7.53636e-282
Pm023794	29	124	1.87	8.21	1.87	8.21	2.13434	8.21621e-21	4.0546e-20
Pm012040	82	350	5.28	23.16	5.28	23.16	2.13303	2.78409e-56	2.7448e-55
Pm021896	11	47	0.71	3.11	0.71	3.11	2.13102	1.88657e-08	5.5392e-08
Pm010701	573	2439	36.92	161.41	36.92	161.41	2.12826	0	0
Pm026996	522	2218	33.63	146.78	33.63	146.78	2.12583	2.41138261918931e-313	1.07953893744081e-311
Pm011604	2362	10034	152.19	664.03	152.19	664.03	2.12537	0	0
Pm001562	4	17	0.26	1.13	0.26	1.13	2.11974	0.000860688	0.00173149
Pm014775	4	17	0.26	1.13	0.26	1.13	2.11974	0.000860688	0.00173149
Pm022468	4	17	0.26	1.13	0.26	1.13	2.11974	0.000860688	0.00173149
Pm021617	5	21	0.32	1.39	0.32	1.39	2.11894	0.000313464	0.000660902
Pm020860	172	727	11.08	48.11	11.08	48.11	2.11838	6.80683e-112	1.18166e-110
Pm021394	18	76	1.16	5.03	1.16	5.03	2.11643	2.77311e-13	1.03889e-12
Pm018033	50	211	3.22	13.96	3.22	13.96	2.11617	1.98051e-34	1.36428e-33
Pm010422	226	953	14.56	63.07	14.56	63.07	2.11494	1.29763e-144	2.8367e-143
Pm012884	3310	13938	213.27	922.39	213.27	922.39	2.1127	0	0
Pm003061	39	164	2.51	10.85	2.51	10.85	2.11194	2.95008e-27	1.73759e-26
Pm020536	536	2249	34.54	148.83	34.54	148.83	2.10733	1.00718326040808e-314	4.54529443614041e-313
Pm003707	69	289	4.45	19.13	4.45	19.13	2.10396	3.98547e-46	3.37067e-45
Pm005812	430	1800	27.71	119.12	27.71	119.12	2.10394	2.25393e-257	8.34216e-256
Pm028877	12	50	0.77	3.31	0.77	3.31	2.1039	3.73127e-09	1.138e-08
Pm015920	283	1184	18.23	78.35	18.23	78.35	2.10362	1.60492e-175	4.16628e-174
Pm022547	120	501	7.73	33.16	7.73	33.16	2.1009	5.09155e-78	6.49962e-77
Pm005654	11	46	0.71	3.04	0.71	3.04	2.09818	3.22164e-08	9.32002e-08
Pm026327	201	837	12.95	55.39	12.95	55.39	2.09667	1.49582e-126	2.91737e-125
Pm000724	46	191	2.96	12.64	2.96	12.64	2.09433	5.69911e-31	3.64383e-30
Pm005694	75	311	4.83	20.58	4.83	20.58	2.09115	3.6355e-49	3.2396e-48
Pm002415	304	1257	19.59	83.19	19.59	83.19	2.08629	6.79253e-184	1.8534e-182
Pm019056	55	227	3.54	15.02	3.54	15.02	2.08506	1.97299e-36	1.4093e-35
Pm008225	804	3319	51.8	219.64	51.8	219.64	2.08412	0	0
Pm006490	6	25	0.39	1.65	0.39	1.65	2.08092	6.70428e-05	0.000151308
Pm029901	6	25	0.39	1.65	0.39	1.65	2.08092	6.70428e-05	0.000151308
Pm003403	238	979	15.33	64.79	15.33	64.79	2.07941	3.61976e-145	7.93622e-144
Pm002144	1896	7790	122.16	515.53	122.16	515.53	2.07728	0	0
Pm024158	42	172	2.71	11.38	2.71	11.38	2.07014	9.77e-28	5.82486e-27
Pm013995	8	33	0.52	2.18	0.52	2.18	2.06774	2.8917e-06	7.33604e-06
Pm012584	74	302	4.77	19.99	4.77	19.99	2.06722	1.99659e-47	1.72568e-46
Pm019110	1118	4560	72.03	301.77	72.03	301.77	2.06678	0	0
Pm022617	38	155	2.45	10.26	2.45	10.26	2.06618	5.91531e-25	3.30859e-24
Pm015982	44	179	2.84	11.85	2.84	11.85	2.06092	1.59789e-28	9.7046e-28
Pm028969	21	85	1.35	5.63	1.35	5.63	2.06018	1.49862e-14	5.91875e-14
Pm029292	33	134	2.13	8.87	2.13	8.87	2.05808	9.08556e-22	4.62611e-21
Pm028028	558	2260	35.95	149.56	35.95	149.56	2.05666	1.73461e-307	7.64351e-306
Pm009389	3	12	0.19	0.79	0.19	0.79	2.05585	0.0074061	0.0132128
Pm010415	3	12	0.19	0.79	0.19	0.79	2.05585	0.0074061	0.0132128
Pm015116	97	392	6.25	25.94	6.25	25.94	2.05325	1.436e-60	1.50224e-59
Pm026303	30	121	1.93	8.01	1.93	8.01	2.0532	1.34196e-19	6.35669e-19
Pm028021	44	178	2.84	11.78	2.84	11.78	2.05238	2.69701e-28	1.6283e-27
Pm011657	61	246	3.93	16.28	3.93	16.28	2.0505	1.34978e-38	9.96843e-38
Pm006934	10	40	0.64	2.65	0.64	2.65	2.04985	4.16972e-07	1.12773e-06
Pm018715	10	40	0.64	2.65	0.64	2.65	2.04985	4.16972e-07	1.12773e-06
Pm028166	1226	4939	78.99	326.85	78.99	326.85	2.04889	0	0
Pm014619	12	48	0.77	3.18	0.77	3.18	2.0461	1.1019e-08	3.27519e-08
Pm001582	71	285	4.57	18.86	4.57	18.86	2.04506	3.54628e-44	2.89762e-43
Pm008570	5	20	0.32	1.32	0.32	1.32	2.04439	0.000537698	0.00110298
Pm023884	5	20	0.32	1.32	0.32	1.32	2.04439	0.000537698	0.00110298
Pm015677	993	3987	63.98	263.85	63.98	263.85	2.04403	0	0
Pm021284	90	361	5.8	23.89	5.8	23.89	2.04228	2.56814e-55	2.49571e-54
Pm004096	21	84	1.35	5.56	1.35	5.56	2.04213	2.55683e-14	9.99252e-14
Pm009471	317	1270	20.42	84.05	20.42	84.05	2.04126	1.64848e-181	4.45467e-180
Pm020047	53	212	3.41	14.03	3.41	14.03	2.04067	4.34024e-33	2.90242e-32
Pm021747	434	1736	27.96	114.89	27.96	114.89	2.03882	7.45936e-241	2.58587e-239
Pm030497	162	648	10.44	42.88	10.44	42.88	2.03818	1.87667e-96	2.82306e-95
Pm008364	193	772	12.44	51.09	12.44	51.09	2.03805	4.95126e-114	8.73735e-113
Pm000609	22	88	1.42	5.82	1.42	5.82	2.03513	1.01136e-14	4.01908e-14
Pm020832	287	1145	18.49	75.77	18.49	75.77	2.03488	1.84977e-164	4.51944e-163
Pm027131	85	339	5.48	22.43	5.48	22.43	2.03318	5.33933e-52	4.92417e-51
Pm027320	56	223	3.61	14.76	3.61	14.76	2.03162	5.29792e-35	3.68914e-34
Pm007059	66	262	4.25	17.34	4.25	17.34	2.02857	1.3317e-40	1.01837e-39
Pm019182	4	16	0.26	1.06	0.26	1.06	2.02748	0.00149764	0.00292525
Pm021230	4	16	0.26	1.06	0.26	1.06	2.02748	0.00149764	0.00292525
Pm030214	8	32	0.52	2.12	0.52	2.12	2.02748	4.97462e-06	1.23781e-05
Pm000402	154	611	9.92	40.43	9.92	40.43	2.02701	1.5094e-90	2.16598e-89
Pm015739	113	448	7.28	29.65	7.28	29.65	2.02602	1.0526e-67	1.20025e-66
Pm008335	392	1551	25.26	102.64	25.26	102.64	2.02267	5.80584e-216	1.82892e-214
Pm005956	124	490	7.99	32.43	7.99	32.43	2.02106	2.67969e-73	3.25584e-72
Pm008320	22	87	1.42	5.76	1.42	5.76	2.02018	1.71793e-14	6.7611e-14
Pm023881	246	971	15.85	64.26	15.85	64.26	2.01944	9.65962e-140	2.05361e-138
Pm008822	38	150	2.45	9.93	2.45	9.93	2.01901	8.13179e-24	4.39383e-23
Pm021283	818	3228	52.71	213.62	52.71	213.62	2.0189	0	0
Pm006013	18	71	1.16	4.7	1.16	4.7	2.01854	6.81703e-12	2.4003e-11
Pm003542	12	47	0.77	3.11	0.77	3.11	2.01398	1.88657e-08	5.5392e-08
Pm000531	121	476	7.8	31.5	7.8	31.5	2.01381	5.24115e-71	6.20991e-70
Pm029180	33	130	2.13	8.6	2.13	8.6	2.01348	7.42795e-21	3.67531e-20
Pm026677	152	597	9.79	39.51	9.79	39.51	2.01284	2.7649e-88	3.91255e-87
Pm002652	255	1000	16.43	66.18	16.43	66.18	2.01006	3.01836e-143	6.53463e-142
Pm023924	178	698	11.47	46.19	11.47	46.19	2.00972	4.52605e-102	7.19964e-101
Pm020958	72	282	4.64	18.66	4.64	18.66	2.00775	5.36969e-43	4.28296e-42
Pm013398	15	59	0.97	3.9	0.97	3.9	2.00742	6.34164e-10	2.02443e-09
Pm011667	26	102	1.68	6.75	1.68	6.75	2.00643	7.5359e-17	3.26614e-16
Pm020432	32	125	2.06	8.27	2.06	8.27	2.00524	5.32715e-20	2.56071e-19
Pm014839	33	129	2.13	8.54	2.13	8.54	2.00338	1.25298e-20	6.1589e-20
Pm027273	296	1155	19.07	76.44	19.07	76.44	2.00302	4.97078e-163	1.21053e-161
Pm010578	42	164	2.71	10.85	2.71	10.85	2.00133	1.08599e-25	6.17587e-25
Pm001306	199	775	12.82	51.29	12.82	51.29	2.00028	6.68224e-112	1.16093e-110
Pm007799	9	35	0.58	2.32	0.58	2.32	2	1.878e-06	4.8277e-06
Pm016488	282	1098	18.17	72.66	18.17	72.66	1.9996	4.3738e-155	1.02294e-153
Pm015936	103	400	6.64	26.47	6.64	26.47	1.9951	5.0243e-60	5.21713e-59
Pm016430	71	275	4.57	18.2	4.57	18.2	1.99367	1.02821e-41	8.03266e-41
Pm015265	7	27	0.45	1.79	0.45	1.79	1.99196	7.05847e-05	0.000158839
Pm028774	7	27	0.45	1.79	0.45	1.79	1.99196	7.05847e-05	0.000158839
Pm025836	17	66	1.1	4.37	1.1	4.37	1.99013	2.97107e-11	1.01552e-10
Pm030604	28	108	1.8	7.15	1.8	7.15	1.98995	3.34834e-17	1.4688e-16
Pm025188	31	120	2	7.94	2	7.94	1.98914	2.26756e-19	1.06645e-18
Pm001954	119	460	7.67	30.44	7.67	30.44	1.98867	4.67567e-68	5.36148e-67
Pm002096	74	286	4.77	18.93	4.77	18.93	1.98861	2.18917e-43	1.75926e-42
Pm019618	64	247	4.12	16.35	4.12	16.35	1.98857	2.64985e-37	1.91166e-36
Pm015575	14	54	0.9	3.57	0.9	3.57	1.98793	2.79363e-09	8.58099e-09
Pm000974	655	2529	42.2	167.36	42.2	167.36	1.98764	0	0
Pm014730	74	285	4.77	18.86	4.77	18.86	1.98327	1.14863e-42	9.09693e-42
Pm021393	4250	16360	273.84	1082.67	273.84	1082.67	1.98319	0	0
Pm020852	1507	5797	97.1	383.63	97.1	383.63	1.98217	0	0
Pm006606	89	342	5.73	22.63	5.73	22.63	1.98163	3.73335e-51	3.40665e-50
Pm005743	911	3503	58.7	231.82	58.7	231.82	1.98157	0	0
Pm001839	249	957	16.04	63.33	16.04	63.33	1.98121	4.04135e-135	8.40069e-134
Pm020984	1354	5195	87.24	343.79	87.24	343.79	1.97847	0	0
Pm030885	1393	5340	89.75	353.39	89.75	353.39	1.97728	0	0
Pm030561	36	138	2.32	9.13	2.32	9.13	1.97649	6.95581e-22	3.55299e-21
Pm000601	28	107	1.8	7.08	1.8	7.08	1.97575	5.6353e-17	2.45426e-16
Pm007115	181	691	11.66	45.73	11.66	45.73	1.97157	7.00867e-99	1.07449e-97
Pm016411	980	3731	63.14	246.91	63.14	246.91	1.96736	0	0
Pm011487	586	2225	37.76	147.25	37.76	147.25	1.96334	1.61541e-288	6.75969e-287
Pm020115	142	539	9.15	35.67	9.15	35.67	1.96287	7.32566e-78	9.33563e-77
Pm004488	28	106	1.8	7.01	1.8	7.01	1.96142	9.47256e-17	4.08577e-16
Pm017967	37	140	2.38	9.26	2.38	9.26	1.96005	7.78366e-22	3.96952e-21
Pm027412	210	794	13.53	52.55	13.53	52.55	1.95753	5.49683e-112	9.56465e-111
Pm018399	9	34	0.58	2.25	0.58	2.25	1.9558	3.19553e-06	8.0767e-06
Pm001422	516	1946	33.25	128.78	33.25	128.78	1.95348	6.44809e-255	2.35929e-253
Pm028278	227	855	14.63	56.58	14.63	56.58	1.95136	1.34979e-119	2.50616e-118
Pm000253	3	11	0.19	0.73	0.19	0.73	1.9419	0.0129695	0.0223402
Pm017567	3	11	0.19	0.73	0.19	0.73	1.9419	0.0129695	0.0223402
Pm025718	3	11	0.19	0.73	0.19	0.73	1.9419	0.0129695	0.0223402
Pm030391	3	11	0.19	0.73	0.19	0.73	1.9419	0.0129695	0.0223402
Pm006492	1642	6133	105.8	405.87	105.8	405.87	1.93968	0	0
Pm010902	1147	4280	73.9	283.24	73.9	283.24	1.93838	0	0
Pm015277	7	26	0.45	1.72	0.45	1.72	1.93441	0.000118356	0.000261126
Pm023985	7	26	0.45	1.72	0.45	1.72	1.93441	0.000118356	0.000261126
Pm029966	115	428	7.41	28.32	7.41	28.32	1.93428	6.80518e-62	7.24755e-61
Pm011945	26	97	1.68	6.42	1.68	6.42	1.93411	5.37229e-15	2.15786e-14
Pm016892	18	67	1.16	4.43	1.16	4.43	1.93318	5.56157e-11	1.87242e-10
Pm019524	55	204	3.54	13.5	3.54	13.5	1.93114	2.59678e-30	1.63927e-29
Pm016078	59	219	3.8	14.49	3.8	14.49	1.93099	2.14857e-32	1.41695e-31
Pm012231	94	349	6.06	23.1	6.06	23.1	1.9305	1.81748e-50	1.64174e-49
Pm017634	34	126	2.19	8.34	2.19	8.34	1.92912	3.09694e-19	1.44983e-18
Pm019848	38	141	2.45	9.33	2.45	9.33	1.9291	1.43982e-21	7.2914e-21
Pm003074	4	15	0.26	0.99	0.26	0.99	1.92892	0.00258886	0.00489798
Pm021396	4	15	0.26	0.99	0.26	0.99	1.92892	0.00258886	0.00489798
Pm028773	4	15	0.26	0.99	0.26	0.99	1.92892	0.00258886	0.00489798
Pm029733	4	15	0.26	0.99	0.26	0.99	1.92892	0.00258886	0.00489798
Pm026936	833	3087	53.67	204.29	53.67	204.29	1.92843	0	0
Pm019920	1089	4034	70.17	266.96	70.17	266.96	1.9277	0	0
Pm031080	78	289	5.03	19.13	5.03	19.13	1.92721	2.64588e-42	2.08739e-41
Pm015094	104	385	6.7	25.48	6.7	25.48	1.92713	2.51831e-55	2.4494e-54
Pm009879	599	2216	38.59	146.65	38.59	146.65	1.92608	2.08022e-281	8.51411e-280
Pm026107	44	163	2.84	10.79	2.84	10.79	1.92573	1.76336e-24	9.73426e-24
Pm027317	28	103	1.8	6.82	1.8	6.82	1.92177	4.46482e-16	1.87636e-15
Pm029174	70	258	4.51	17.07	4.51	17.07	1.92026	1.6126e-37	1.169e-36
Pm004995	151	555	9.73	36.73	9.73	36.73	1.91645	2.30411e-78	2.95815e-77
Pm005913	491	1804	31.64	119.39	31.64	119.39	1.91586	4.45748e-233	1.5148e-231
Pm009043	79	290	5.09	19.19	5.09	19.19	1.91462	4.8249e-42	3.79179e-41
Pm002933	41	150	2.64	9.93	2.64	9.93	1.91126	2.41506e-22	1.24896e-21
Pm002966	408	1493	26.29	98.8	26.29	98.8	1.91	7.2146e-196	2.06926e-194
Pm015745	261	955	16.82	63.2	16.82	63.2	1.90975	5.83389e-130	1.16e-128
Pm023433	123	450	7.93	29.78	7.93	29.78	1.90895	9.93233e-64	1.08669e-62
Pm011548	3543	12954	228.28	857.27	228.28	857.27	1.90895	0	0
Pm002086	44	161	2.84	10.65	2.84	10.65	1.90689	4.8828e-24	2.65881e-23
Pm027319	83	303	5.35	20.05	5.35	20.05	1.90599	1.1532e-43	9.33089e-43
Pm020934	107	390	6.89	25.81	6.89	25.81	1.90535	1.13624e-55	1.11093e-54
Pm015692	2766	10079	178.22	667.01	178.22	667.01	1.90405	0	0
Pm005833	518	1884	33.38	124.68	33.38	124.68	1.90117	2.56705e-240	8.88523e-239
Pm026491	43	156	2.77	10.32	2.77	10.32	1.89749	2.06469e-23	1.09919e-22
Pm000224	528	1914	34.02	126.66	34.02	126.66	1.89651	3.00454e-243	1.05131e-241
Pm019328	165	598	10.63	39.57	10.63	39.57	1.89627	1.0568e-82	1.42019e-81
Pm000264	95	344	6.12	22.77	6.12	22.77	1.89553	6.59314e-49	5.83804e-48
Pm005232	5	18	0.32	1.19	0.32	1.19	1.89482	0.0015534	0.00302625
Pm024882	5	18	0.32	1.19	0.32	1.19	1.89482	0.0015534	0.00302625
Pm002865	10	36	0.64	2.38	0.64	2.38	1.89482	3.38924e-06	8.5451e-06
Pm005127	10	36	0.64	2.38	0.64	2.38	1.89482	3.38924e-06	8.5451e-06
Pm014370	10	36	0.64	2.38	0.64	2.38	1.89482	3.38924e-06	8.5451e-06
Pm020198	10	36	0.64	2.38	0.64	2.38	1.89482	3.38924e-06	8.5451e-06
Pm024295	10	36	0.64	2.38	0.64	2.38	1.89482	3.38924e-06	8.5451e-06
Pm024790	46	166	2.96	10.99	2.96	10.99	1.89252	2.07514e-24	1.14329e-23
Pm002522	88	318	5.67	21.04	5.67	21.04	1.89171	1.84168e-45	1.53615e-44
Pm000165	18	65	1.16	4.3	1.16	4.3	1.89021	1.56998e-10	5.17535e-10
Pm026114	124	446	7.99	29.52	7.99	29.52	1.88543	2.11333e-62	2.26577e-61
Pm002715	8	29	0.52	1.92	0.52	1.92	1.88452	2.47469e-05	5.80898e-05
Pm007961	8	29	0.52	1.92	0.52	1.92	1.88452	2.47469e-05	5.80898e-05
Pm022615	8	29	0.52	1.92	0.52	1.92	1.88452	2.47469e-05	5.80898e-05
Pm027794	8	29	0.52	1.92	0.52	1.92	1.88452	2.47469e-05	5.80898e-05
Pm013279	236	848	15.21	56.12	15.21	56.12	1.88349	2.14614e-114	3.80821e-113
Pm019669	69	248	4.45	16.41	4.45	16.41	1.8827	1.35913e-35	9.5801e-35
Pm020053	426	1529	27.45	101.19	27.45	101.19	1.88219	5.72944e-197	1.64962e-195
Pm018211	949	3403	61.15	225.2	61.15	225.2	1.88078	0	0
Pm019590	1293	4635	83.31	306.74	83.31	306.74	1.88045	0	0
Pm008703	276	989	17.78	65.45	17.78	65.45	1.88014	9.1031e-132	1.84439e-130
Pm002285	50	179	3.22	11.85	3.22	11.85	1.87975	4.58841e-26	2.63071e-25
Pm005277	1366	4891	88.01	323.68	88.01	323.68	1.87883	0	0
Pm029049	819	2932	52.77	194.03	52.77	194.03	1.87849	0	0
Pm005034	9041	32326	582.53	2139.27	582.53	2139.27	1.87671	0	0
Pm017235	212	757	13.66	50.1	13.66	50.1	1.87485	3.33003e-102	5.30463e-101
Pm002837	111	396	7.15	26.21	7.15	26.21	1.8741	4.38343e-55	4.24507e-54
Pm024083	115	410	7.41	27.13	7.41	27.13	1.87234	4.10812e-57	4.10245e-56
Pm024306	764	2723	49.23	180.2	49.23	180.2	1.87199	0	0
Pm027017	16	57	1.03	3.77	1.03	3.77	1.87192	5.36552e-09	1.62253e-08
Pm009046	78	278	5.03	18.4	5.03	18.4	1.87108	1.08937e-39	8.20465e-39
Pm018300	680	2420	43.81	160.15	43.81	160.15	1.87009	7.32955e-294	3.11353e-292
Pm011631	9	32	0.58	2.12	0.58	2.12	1.86994	1.53892e-05	3.67862e-05
Pm012596	9	32	0.58	2.12	0.58	2.12	1.86994	1.53892e-05	3.67862e-05
Pm003530	2390	8504	153.99	562.78	153.99	562.78	1.86973	0	0
Pm025883	20	71	1.29	4.7	1.29	4.7	1.86529	3.82431e-11	1.29963e-10
Pm006624	77	273	4.96	18.07	4.96	18.07	1.86518	7.39304e-39	5.48523e-38
Pm015983	1529	5421	98.52	358.75	98.52	358.75	1.86449	0	0
Pm017977	141	499	9.08	33.02	9.08	33.02	1.86258	1.85972e-68	2.13797e-67
Pm023254	10	35	0.64	2.32	0.64	2.32	1.85798	5.67158e-06	1.4053e-05
Pm023718	38	134	2.45	8.87	2.45	8.87	1.85615	8.45349e-20	4.0324e-19
Pm025846	1003	3531	64.63	233.67	64.63	233.67	1.8542	0	0
Pm008334	587	2065	37.82	136.66	37.82	136.66	1.85337	1.0937e-253	3.96935e-252
Pm018728	12	42	0.77	2.78	0.77	2.78	1.85215	1.28576e-06	3.34047e-06
Pm011797	29	102	1.87	6.75	1.87	6.75	1.85185	2.22137e-15	9.07689e-15
Pm015474	65	228	4.19	15.09	4.19	15.09	1.84857	3.20132e-32	2.1001e-31
Pm030600	96	336	6.19	22.24	6.19	22.24	1.84515	1.64467e-46	1.39993e-45
Pm011651	20	70	1.29	4.63	1.29	4.63	1.84364	1.05558e-10	3.50959e-10
Pm015468	105	367	6.77	24.29	6.77	24.29	1.84313	1.47156e-50	1.33087e-49
Pm015881	1288	4498	82.99	297.67	82.99	297.67	1.8427	0	0
Pm027916	78	272	5.03	18	5.03	18	1.83937	3.53501e-38	2.59192e-37
Pm003327	4	14	0.26	0.93	0.26	0.93	1.83872	0.00444281	0.00812192
Pm017078	4	14	0.26	0.93	0.26	0.93	1.83872	0.00444281	0.00812192
Pm022380	4	14	0.26	0.93	0.26	0.93	1.83872	0.00444281	0.00812192
Pm027833	4	14	0.26	0.93	0.26	0.93	1.83872	0.00444281	0.00812192
Pm015465	233	810	15.01	53.6	15.01	53.6	1.83631	1.14589e-106	1.89676e-105
Pm010579	276	958	17.78	63.4	17.78	63.4	1.83423	2.03593e-124	3.91293e-123
Pm004329	66	229	4.25	15.15	4.25	15.15	1.83378	3.40927e-32	2.23586e-31
Pm005625	6	21	0.39	1.39	0.39	1.39	1.83354	0.00091941	0.001844
Pm017917	6	21	0.39	1.39	0.39	1.39	1.83354	0.00091941	0.001844
Pm000178	37	128	2.38	8.47	2.38	8.47	1.8314	1.71563e-18	7.84342e-18
Pm023004	97	336	6.25	22.24	6.25	22.24	1.83123	4.69199e-46	3.96521e-45
Pm000431	8	28	0.52	1.85	0.52	1.85	1.83094	4.18905e-05	9.62173e-05
Pm010397	8	28	0.52	1.85	0.52	1.85	1.83094	4.18905e-05	9.62173e-05
Pm014293	8	28	0.52	1.85	0.52	1.85	1.83094	4.18905e-05	9.62173e-05
Pm029562	8	28	0.52	1.85	0.52	1.85	1.83094	4.18905e-05	9.62173e-05
Pm025730	257	890	16.56	58.9	16.56	58.9	1.83056	2.45851e-116	4.43977e-115
Pm025799	1247	4312	80.35	285.36	80.35	285.36	1.82841	0	0
Pm002641	13	45	0.84	2.98	0.84	2.98	1.82685	1.68122e-07	4.65877e-07
Pm003818	11	38	0.71	2.51	0.71	2.51	1.8218	3.48061e-06	8.76563e-06
Pm026818	16	55	1.03	3.64	1.03	3.64	1.82129	1.47507e-08	4.36354e-08
Pm018664	32	110	2.06	7.28	2.06	7.28	1.82129	5.7098e-16	2.38527e-15
Pm002912	5	17	0.32	1.13	0.32	1.13	1.82018	0.00261354	0.00494175
Pm004344	5	17	0.32	1.13	0.32	1.13	1.82018	0.00261354	0.00494175
Pm018009	5	17	0.32	1.13	0.32	1.13	1.82018	0.00261354	0.00494175
Pm000634	28	96	1.8	6.35	1.8	6.35	1.81876	2.62669e-14	1.02548e-13
Pm002345	365	1253	23.52	82.92	23.52	82.92	1.81783	3.82853e-158	9.10605e-157
Pm014842	693	2370	44.65	156.84	44.65	156.84	1.81256	7.48925e-279	3.01573e-277
Pm003902	33	113	2.13	7.48	2.13	7.48	1.81218	1.27388e-16	5.46621e-16
Pm018464	435	1486	28.03	98.34	28.03	98.34	1.81081	6.44815e-184	1.76158e-182
Pm027719	9871	33715	636.01	2231.19	636.01	2231.19	1.81069	0	0
Pm025708	84	286	5.41	18.93	5.41	18.93	1.80697	2.52144e-39	1.887e-38
Pm019653	1059	3605	68.23	238.57	68.23	238.57	1.80593	0	0
Pm020225	4004	13618	257.99	901.21	257.99	901.21	1.80455	0	0
Pm009147	449	1527	28.93	101.05	28.93	101.05	1.80443	4.74827e-188	1.31806e-186
Pm019499	341	1159	21.97	76.7	21.97	76.7	1.80369	6.54602e-146	1.44509e-144
Pm009335	42	143	2.71	9.46	2.71	9.46	1.80355	3.83271e-20	1.85281e-19
Pm020163	41	139	2.64	9.2	2.64	9.2	1.8011	9.90946e-20	4.71588e-19
Pm005112	54	183	3.48	12.11	3.48	12.11	1.79904	9.06972e-26	5.16831e-25
Pm022713	138	467	8.89	30.91	8.89	30.91	1.79782	8.421e-62	8.96415e-61
Pm020328	19	64	1.22	4.24	1.22	4.24	1.79718	7.6452e-10	2.42469e-09
Pm002510	31	105	2	6.95	2	6.95	1.79701	4.02358e-15	1.62457e-14
Pm000237	3	10	0.19	0.66	0.19	0.66	1.79647	0.0225028	0.0370652
Pm000637	3	10	0.19	0.66	0.19	0.66	1.79647	0.0225028	0.0370652
Pm008200	3	10	0.19	0.66	0.19	0.66	1.79647	0.0225028	0.0370652
Pm015517	3	10	0.19	0.66	0.19	0.66	1.79647	0.0225028	0.0370652
Pm019300	3	10	0.19	0.66	0.19	0.66	1.79647	0.0225028	0.0370652
Pm023475	3	10	0.19	0.66	0.19	0.66	1.79647	0.0225028	0.0370652
Pm010582	191	646	12.31	42.75	12.31	42.75	1.79609	5.35709e-84	7.30865e-83
Pm025993	124	419	7.99	27.73	7.99	27.73	1.79518	1.32545e-55	1.29423e-54
Pm008735	13	44	0.84	2.91	0.84	2.91	1.79256	2.80937e-07	7.67402e-07
Pm002964	460	1549	29.64	102.51	29.64	102.51	1.79015	1.38353e-188	3.85482e-187
Pm021214	3780	12727	243.55	842.25	243.55	842.25	1.79003	0	0
Pm011506	11	37	0.71	2.45	0.71	2.45	1.78689	5.75696e-06	1.42535e-05
Pm024338	533	1789	34.34	118.39	34.34	118.39	1.78559	3.36092e-214	1.04552e-212
Pm016684	973	3261	62.69	215.81	62.69	215.81	1.78345	0	0
Pm017369	12	40	0.77	2.65	0.77	2.65	1.78306	3.48325e-06	8.76933e-06
Pm023253	166	556	10.7	36.79	10.7	36.79	1.7817	1.22542e-72	1.48167e-71
Pm029614	810	2711	52.19	179.41	52.19	179.41	1.78141	5.00911e-307	2.20293e-305
Pm026366	303	1011	19.52	66.91	19.52	66.91	1.77727	1.23639e-126	2.41349e-125
Pm006088	157	524	10.12	34.68	10.12	34.68	1.77689	1.76669e-68	2.03206e-67
Pm027780	1003	3340	64.63	221.03	64.63	221.03	1.77397	0	0
Pm018808	1305	4344	84.08	287.48	84.08	287.48	1.77363	0	0
Pm005245	53	176	3.41	11.65	3.41	11.65	1.77249	4.63108e-24	2.52481e-23
Pm008629	24	80	1.55	5.29	1.55	5.29	1.771	5.7911e-12	2.04775e-11
Pm016358	982	3261	63.27	215.81	63.27	215.81	1.77017	0	0
Pm004762	268	888	17.27	58.77	17.27	58.77	1.76681	1.43655e-111	2.4804e-110
Pm002268	30	99	1.93	6.55	1.93	6.55	1.76289	2.83416e-14	1.10456e-13
Pm026537	30	99	1.93	6.55	1.93	6.55	1.76289	2.83416e-14	1.10456e-13
Pm015929	280	923	18.04	61.08	18.04	61.08	1.7595	4.52924e-115	8.07522e-114
Pm010508	6	20	0.39	1.32	0.39	1.32	1.75899	0.00152433	0.00297323
Pm013263	6	20	0.39	1.32	0.39	1.32	1.75899	0.00152433	0.00297323
Pm025335	6	20	0.39	1.32	0.39	1.32	1.75899	0.00152433	0.00297323
Pm030175	6	20	0.39	1.32	0.39	1.32	1.75899	0.00152433	0.00297323
Pm005695	62	204	3.99	13.5	3.99	13.5	1.7585	1.45502e-27	8.64725e-27
Pm004122	133	438	8.57	28.99	8.57	28.99	1.75819	6.58927e-57	6.56264e-56
Pm020238	953	3136	61.4	207.53	61.4	207.53	1.75701	0	0
Pm011444	14	46	0.9	3.04	0.9	3.04	1.75607	2.88709e-07	7.8796e-07
Pm015051	14	46	0.9	3.04	0.9	3.04	1.75607	2.88709e-07	7.8796e-07
Pm015458	43	141	2.77	9.33	2.77	9.33	1.75199	2.81083e-19	1.31753e-18
Pm015729	37	121	2.38	8.01	2.38	8.01	1.75084	8.90276e-17	3.84592e-16
Pm003062	837	2741	53.93	181.39	53.93	181.39	1.74993	2.05271e-303	8.92254e-302
Pm019533	242	792	15.59	52.41	15.59	52.41	1.74922	3.95733e-99	6.07522e-98
Pm021069	149	487	9.6	32.23	9.6	32.23	1.7473	1.23413e-62	1.33399e-61
Pm018831	34	111	2.19	7.35	2.19	7.35	1.74681	9.68358e-16	4.01169e-15
Pm024339	12	39	0.77	2.58	0.77	2.58	1.74444	5.70108e-06	1.41214e-05
Pm009742	58	189	3.74	12.51	3.74	12.51	1.74197	2.78889e-25	1.57245e-24
Pm013128	35	114	2.26	7.54	2.26	7.54	1.73824	6.06415e-16	2.53141e-15
Pm001608	55	178	3.54	11.78	3.54	11.78	1.73452	4.76275e-24	2.59533e-23
Pm011821	38	123	2.45	8.14	2.45	8.14	1.73225	9.03646e-17	3.90067e-16
Pm016731	43	139	2.77	9.2	2.77	9.2	1.73175	7.43028e-19	3.43262e-18
Pm005570	53	171	3.41	11.32	3.41	11.32	1.73103	8.53495e-23	4.46329e-22
Pm018010	71	229	4.57	15.15	4.57	15.15	1.72905	2.02288e-30	1.28131e-29
Pm009108	5	16	0.32	1.06	0.32	1.06	1.72792	0.00436394	0.00798815
Pm031065	5	16	0.32	1.06	0.32	1.06	1.72792	0.00436394	0.00798815
Pm001886	19	61	1.22	4.04	1.22	4.04	1.72747	3.42548e-09	1.04616e-08
Pm028148	22	71	1.42	4.7	1.42	4.7	1.72677	2.98238e-10	9.68044e-10
Pm007555	4	13	0.26	0.86	0.26	0.86	1.72583	0.0127622	0.0220238
Pm027530	4	13	0.26	0.86	0.26	0.86	1.72583	0.0127622	0.0220238
Pm009864	8	26	0.52	1.72	0.52	1.72	1.72583	0.000118356	0.000261126
Pm029768	8	26	0.52	1.72	0.52	1.72	1.72583	0.000118356	0.000261126
Pm014771	2028	6527	130.67	431.94	130.67	431.94	1.7249	0	0
Pm014676	492	1583	31.7	104.76	31.7	104.76	1.72453	1.33704e-184	3.6616e-183
Pm014843	1403	4510	90.4	298.46	90.4	298.46	1.72314	0	0
Pm016391	260	835	16.75	55.26	16.75	55.26	1.72207	2.25656e-102	3.59718e-101
Pm025237	100	321	6.44	21.24	6.44	21.24	1.72165	2.19844e-41	1.70678e-40
Pm004339	190	609	12.24	40.3	12.24	40.3	1.71918	1.15396e-75	1.43233e-74
Pm000993	750	2399	48.32	158.76	48.32	158.76	1.71616	7.68165e-265	2.92515e-263
Pm017800	77	246	4.96	16.28	4.96	16.28	1.71469	3.01329e-32	1.97849e-31
Pm004020	16	51	1.03	3.38	1.03	3.38	1.71438	1.07929e-07	3.02629e-07
Pm020859	16	51	1.03	3.38	1.03	3.38	1.71438	1.07929e-07	3.02629e-07
Pm021693	21	67	1.35	4.43	1.35	4.43	1.71435	1.29309e-09	4.05122e-09
Pm002602	1783	5685	114.88	376.22	114.88	376.22	1.71145	0	0
Pm022901	578	1841	37.24	121.83	37.24	121.83	1.70994	3.09163e-209	9.42148e-208
Pm018128	27	86	1.74	5.69	1.74	5.69	1.70934	6.06228e-12	2.13858e-11
Pm021061	203	646	13.08	42.75	13.08	42.75	1.70856	1.01129e-79	1.31568e-78
Pm021979	118	375	7.6	24.82	7.6	24.82	1.70743	8.10778e-48	7.02664e-47
Pm001564	51	162	3.29	10.72	3.29	10.72	1.70415	9.25522e-22	4.71142e-21
Pm026232	220	698	14.18	46.19	14.18	46.19	1.70372	1.72091e-85	2.37674e-84
Pm019652	389	1230	25.06	81.4	25.06	81.4	1.69964	2.71445e-144	5.91665e-143
Pm023023	7	22	0.45	1.46	0.45	1.46	1.69797	0.00144222	0.00282609
Pm011421	80	252	5.15	16.68	5.15	16.68	1.69547	3.17054e-32	2.08052e-31
Pm025933	80	252	5.15	16.68	5.15	16.68	1.69547	3.17054e-32	2.08052e-31
Pm006451	138	435	8.89	28.79	8.89	28.79	1.69531	3.58792e-54	3.42732e-53
Pm019988	21	66	1.35	4.37	1.35	4.37	1.69467	2.10509e-09	6.50526e-09
Pm010100	260	817	16.75	54.07	16.75	54.07	1.69067	5.10893e-98	7.77396e-97
Pm002280	1148	3608	73.97	238.77	73.97	238.77	1.69061	0	0
Pm003209	1865	5852	120.17	387.27	120.17	387.27	1.68826	0	0
Pm025050	215	674	13.85	44.6	13.85	44.6	1.68716	5.72199e-82	7.60749e-81
Pm020702	259	811	16.69	53.67	16.69	53.67	1.68513	3.00508e-97	4.55412e-96
Pm028664	493	1543	31.76	102.11	31.76	102.11	1.68484	1.23772e-175	3.21678e-174
Pm025922	44	138	2.84	9.13	2.84	9.13	1.68472	3.17387e-18	1.43957e-17
Pm010070	31	97	2	6.42	2	6.42	1.68257	3.30329e-13	1.23421e-12
Pm026892	1181	3689	76.09	244.13	76.09	244.13	1.68187	0	0
Pm000896	961	2997	61.92	198.34	61.92	198.34	1.6795	6.4012097073042e-312	2.85432867843193e-310
Pm004522	53	165	3.41	10.92	3.41	10.92	1.67913	1.52228e-21	7.69339e-21
Pm007528	43	134	2.77	8.87	2.77	8.87	1.67905	8.2759e-18	3.70647e-17
Pm024250	146	455	9.41	30.11	9.41	30.11	1.67798	2.40916e-56	2.37935e-55
Pm021007	262	816	16.88	54	16.88	54	1.67764	5.20694e-97	7.88032e-96
Pm023550	60	187	3.87	12.38	3.87	12.38	1.67761	5.07112e-24	2.76068e-23
Pm006754	198	616	12.76	40.77	12.76	40.77	1.67588	8.80243e-75	1.0824e-73
Pm008224	475	1477	30.61	97.74	30.61	97.74	1.67495	1.21424e-167	3.03276e-166
Pm006040	1649	5122	106.25	338.96	106.25	338.96	1.67365	0	0
Pm030603	886	2752	57.09	182.12	57.09	182.12	1.67358	2.20123e-289	9.26292e-288
Pm017356	9	28	0.58	1.85	0.58	1.85	1.6734	0.000117812	0.00026008
Pm020529	9	28	0.58	1.85	0.58	1.85	1.6734	0.000117812	0.00026008
Pm028858	9	28	0.58	1.85	0.58	1.85	1.6734	0.000117812	0.00026008
Pm028089	38	118	2.45	7.81	2.45	7.81	1.67254	1.00679e-15	4.16785e-15
Pm015294	468	1451	30.15	96.02	30.15	96.02	1.67118	1.26096e-164	3.08419e-163
Pm023846	127	393	8.18	26.01	8.18	26.01	1.66889	1.45011e-48	1.27597e-47
Pm029801	634	1958	40.85	129.58	40.85	129.58	1.66544	1.65553e-214	5.17157e-213
Pm013600	1756	5423	113.14	358.88	113.14	358.88	1.66539	0	0
Pm024079	398	1228	25.64	81.27	25.64	81.27	1.66433	1.00743e-140	2.14993e-139
Pm009934	360	1111	23.2	73.52	23.2	73.52	1.66401	2.17863e-128	4.29767e-127
Pm012715	466	1437	30.03	95.1	30.03	95.1	1.66304	1.91265e-162	4.63772e-161
Pm006287	14	43	0.9	2.85	0.9	2.85	1.66297	1.28417e-06	3.33749e-06
Pm030135	121	373	7.8	24.68	7.8	24.68	1.6618	3.67308e-46	3.11116e-45
Pm019822	202	622	13.02	41.16	13.02	41.16	1.66051	1.52207e-74	1.86855e-73
Pm022692	55	169	3.54	11.18	3.54	11.18	1.6591	1.51405e-21	7.65524e-21
Pm004618	1000	3072	64.43	203.3	64.43	203.3	1.65781	8.32078915269255e-314	3.73253959811382e-312
Pm031233	13	40	0.84	2.65	0.84	2.65	1.65753	8.9357e-06	2.17563e-05
Pm027236	42	129	2.71	8.54	2.71	8.54	1.65594	5.62275e-17	2.44927e-16
Pm029651	26	80	1.68	5.29	1.68	5.29	1.65481	4.22091e-11	1.42986e-10
Pm026888	189	579	12.18	38.32	12.18	38.32	1.65358	1.7644e-69	2.05791e-68
Pm011367	676	2070	43.56	136.99	43.56	136.99	1.65299	2.68004e-223	8.76248e-222
Pm029244	44	135	2.84	8.93	2.84	8.93	1.65277	1.32707e-17	5.90456e-17
Pm019953	622	1904	40.08	126	40.08	126	1.65247	2.88083e-207	8.67303e-206
Pm007744	215	657	13.85	43.48	13.85	43.48	1.65047	8.26774e-78	1.05123e-76
Pm019355	181	553	11.66	36.6	11.66	36.6	1.65028	3.7996e-66	4.26746e-65
Pm023989	92	281	5.93	18.6	5.93	18.6	1.6492	7.34547e-35	5.09909e-34
Pm005254	528	1611	34.02	106.61	34.02	106.61	1.64789	4.51691e-178	1.18908e-176
Pm013273	20	61	1.29	4.04	1.29	4.04	1.64698	9.13202e-09	2.72987e-08
Pm005528	159	484	10.24	32.03	10.24	32.03	1.64521	2.78661e-58	2.83837e-57
Pm024512	17	52	1.1	3.44	1.1	3.44	1.64491	1.72697e-07	4.78436e-07
Pm013464	75	228	4.83	15.09	4.83	15.09	1.6435	1.53165e-28	9.30988e-28
Pm030501	288	875	18.56	57.91	18.56	57.91	1.64162	2.02415e-101	3.19716e-100
Pm024025	24	73	1.55	4.83	1.55	4.83	1.63975	2.97199e-10	9.64952e-10
Pm012987	174	527	11.21	34.88	11.21	34.88	1.63761	5.28696e-63	5.74243e-62
Pm013769	10	30	0.64	1.99	0.64	1.99	1.63662	0.000113952	0.000252029
Pm009294	227	687	14.63	45.46	14.63	45.46	1.63567	1.09703e-80	1.43975e-79
Pm009213	84	254	5.41	16.81	5.41	16.81	1.63562	1.32105e-31	8.56847e-31
Pm018533	442	1337	28.48	88.48	28.48	88.48	1.6354	2.84775e-149	6.40644e-148
Pm020725	758	2292	48.84	151.68	48.84	151.68	1.6349	5.64707e-241	1.96065e-239
Pm014836	53	160	3.41	10.59	3.41	10.59	1.63486	2.62229e-20	1.27334e-19
Pm006768	43	130	2.77	8.6	2.77	8.6	1.63445	8.94739e-17	3.86371e-16
Pm003529	1188	3591	76.55	237.65	76.55	237.65	1.63436	0	0
Pm028731	8609	25998	554.69	1720.5	554.69	1720.5	1.63307	0	0
Pm018439	59	178	3.8	11.78	3.8	11.78	1.63227	2.23251e-22	1.15642e-21
Pm019026	61	184	3.93	12.18	3.93	12.18	1.63191	2.0994e-23	1.11714e-22
Pm022974	5188	15647	334.27	1035.49	334.27	1035.49	1.63123	0	0
Pm016334	5	15	0.32	0.99	0.32	0.99	1.62936	0.00722652	0.0129089
Pm019767	175	527	11.28	34.88	11.28	34.88	1.62863	1.32749e-62	1.43215e-61
Pm013914	12	36	0.77	2.38	0.77	2.38	1.62803	2.43951e-05	5.7354e-05
Pm031102	12	36	0.77	2.38	0.77	2.38	1.62803	2.43951e-05	5.7354e-05
Pm026014	134	403	8.63	26.67	8.63	26.67	1.62779	2.39034e-48	2.09508e-47
Pm025779	19	57	1.22	3.77	1.22	3.77	1.62768	3.96798e-08	1.14261e-07
Pm003013	7	21	0.45	1.39	0.45	1.39	1.62709	0.00233201	0.00444089
Pm020440	7	21	0.45	1.39	0.45	1.39	1.62709	0.00233201	0.00444089
Pm020107	604	1816	38.92	120.18	38.92	120.18	1.62661	3.91941e-195	1.12128e-193
Pm017610	25	75	1.61	4.96	1.61	4.96	1.62328	2.92896e-10	9.51392e-10
Pm027686	664	1991	42.78	131.76	42.78	131.76	1.6229	2.07758e-211	6.37455e-210
Pm011588	3662	10966	235.95	725.71	235.95	725.71	1.62091	0	0
Pm027748	703	2104	45.3	139.24	45.3	139.24	1.61999	3.78556e-221	1.22344e-219
Pm027134	1004	3004	64.69	198.8	64.69	198.8	1.6197	8.61111e-300	3.68585e-298
Pm011118	276	825	17.78	54.6	17.78	54.6	1.61865	2.23272e-94	3.30545e-93
Pm024095	327	977	21.07	64.66	21.07	64.66	1.61768	1.10633e-110	1.9029e-109
Pm013024	688	2054	44.33	135.93	44.33	135.93	1.61651	3.21542e-216	1.01719e-214
Pm011134	510	1522	32.86	100.72	32.86	100.72	1.61595	1.94652e-165	4.79764e-164
Pm000592	21080	62759	1358.22	4153.27	1358.22	4153.27	1.61253	0	0
Pm023755	92	274	5.93	18.13	5.93	18.13	1.61227	3.0359e-33	2.03503e-32
Pm030107	47	140	3.03	9.26	3.03	9.26	1.61169	8.05024e-18	3.60973e-17
Pm003123	379	1127	24.42	74.58	24.42	74.58	1.61073	1.51311e-125	2.92818e-124
Pm007067	38	113	2.45	7.48	2.45	7.48	1.61026	1.73632e-14	6.83226e-14
Pm012601	62	184	3.99	12.18	3.99	12.18	1.61005	5.32584e-23	2.80012e-22
Pm009245	30	89	1.93	5.89	1.93	5.89	1.60967	5.93648e-12	2.09651e-11
Pm006755	6	18	0.39	1.19	0.39	1.19	1.60942	0.00409952	0.00752562
Pm024583	910	2703	58.63	178.88	58.63	178.88	1.60928	2.32443e-272	9.09854e-271
Pm008113	334	992	21.52	65.65	21.52	65.65	1.60912	1.39628e-111	2.41273e-110
Pm018226	315	935	20.3	61.88	20.3	61.88	1.60799	2.99753e-105	4.92539e-104
Pm027932	184	545	11.86	36.07	11.86	36.07	1.6047	2.21875e-63	2.42162e-62
Pm029082	141	417	9.08	27.6	9.08	27.6	1.6039	3.75083e-49	3.33706e-48
Pm024698	314	929	20.23	61.48	20.23	61.48	1.60362	1.69381e-104	2.76697e-103
Pm010982	4	12	0.26	0.79	0.26	0.79	1.60334	0.0213208	0.0352918
Pm014498	4	12	0.26	0.79	0.26	0.79	1.60334	0.0213208	0.0352918
Pm018250	4	12	0.26	0.79	0.26	0.79	1.60334	0.0213208	0.0352918
Pm018902	4	12	0.26	0.79	0.26	0.79	1.60334	0.0213208	0.0352918
Pm026617	4	12	0.26	0.79	0.26	0.79	1.60334	0.0213208	0.0352918
Pm015774	97	287	6.25	18.99	6.25	18.99	1.60331	1.80928e-34	1.24747e-33
Pm020961	21	62	1.35	4.1	1.35	4.1	1.60266	1.44276e-08	4.27134e-08
Pm010294	24	71	1.55	4.7	1.55	4.7	1.60039	7.79038e-10	2.47039e-09
Pm010111	128	377	8.25	24.95	8.25	24.95	1.59657	1.4793e-44	1.21759e-43
Pm016393	99	291	6.38	19.26	6.38	19.26	1.59398	1.10843e-34	7.66838e-34
Pm024746	257	754	16.56	49.9	16.56	49.9	1.59134	4.86944e-85	6.70452e-84
Pm014862	31	91	2	6.02	2	6.02	1.58976	5.79952e-12	2.0504e-11
Pm013347	216	633	13.92	41.89	13.92	41.89	1.58945	2.40003e-72	2.88944e-71
Pm023031	501	1466	32.28	97.02	32.28	97.02	1.58764	7.51208e-157	1.76798e-155
Pm008054	39	114	2.51	7.54	2.51	7.54	1.58688	2.69144e-14	1.05021e-13
Pm009265	211	617	13.6	40.83	13.6	40.83	1.58602	2.08504e-70	2.45359e-69
Pm025715	10	29	0.64	1.92	0.64	1.92	1.58496	0.000184753	0.000399136
Pm013683	15	44	0.97	2.91	0.97	2.91	1.58496	2.03745e-06	5.21368e-06
Pm012512	3801	11090	244.91	733.91	244.91	733.91	1.58335	0	0
Pm015454	34	99	2.19	6.55	2.19	6.55	1.58056	1.28868e-12	4.69064e-12
Pm017312	190	553	12.24	36.6	12.24	36.6	1.58024	3.39707e-63	3.70228e-62
Pm012279	13	38	0.84	2.51	0.84	2.51	1.57923	2.30137e-05	5.42371e-05
Pm010355	35	102	2.26	6.75	2.26	6.75	1.57856	3.1584e-13	1.18145e-12
Pm002903	305	886	19.65	58.63	19.65	58.63	1.57711	4.26074e-98	6.49214e-97
Pm003266	3024	8769	194.84	580.31	194.84	580.31	1.57453	0	0
Pm029080	2138	6194	137.76	409.91	137.76	409.91	1.57315	0	0
Pm024235	37	107	2.38	7.08	2.38	7.08	1.57279	1.16557e-13	4.43999e-13
Pm011830	606	1755	39.05	116.14	39.05	116.14	1.57247	3.34754e-182	9.07882e-181
Pm014361	623	1800	40.14	119.12	40.14	119.12	1.5693	6.9358e-186	1.91816e-184
Pm023778	168	485	10.82	32.1	10.82	32.1	1.56887	2.45704e-55	2.39084e-54
Pm018946	45	130	2.9	8.6	2.9	8.6	1.56828	5.51179e-16	2.30341e-15
Pm001960	88	254	5.67	16.81	5.67	16.81	1.5679	5.04537e-30	3.16539e-29
Pm027673	61	176	3.93	11.65	3.93	11.65	1.56773	3.47557e-21	1.7381e-20
Pm016163	69	199	4.45	13.17	4.45	13.17	1.56538	4.62081e-24	2.51982e-23
Pm015735	94	271	6.06	17.93	6.06	17.93	1.56499	7.29245e-32	4.75334e-31
Pm025888	165	475	10.63	31.43	10.63	31.43	1.564	5.81411e-54	5.54442e-53
Pm002710	57	164	3.67	10.85	3.67	10.85	1.56384	3.94114e-20	1.90385e-19
Pm011151	132	380	8.51	25.15	8.51	25.15	1.56333	8.55836e-44	6.95491e-43
Pm008055	45	129	2.9	8.54	2.9	8.54	1.55818	8.74445e-16	3.62531e-15
Pm021329	67	192	4.32	12.71	4.32	12.71	1.55686	7.49924e-23	3.92625e-22
Pm006757	59	169	3.8	11.18	3.8	11.18	1.55685	2.33707e-20	1.13829e-19
Pm014932	293	839	18.88	55.52	18.88	55.52	1.55615	1.07246e-91	1.5569e-90
Pm009802	100	286	6.44	18.93	6.44	18.93	1.55554	4.15984e-33	2.78261e-32
Pm010855	179	512	11.53	33.88	11.53	33.88	1.55504	1.00688e-57	1.0168e-56
Pm018055	189	540	12.18	35.74	12.18	35.74	1.55303	1.1247e-60	1.17878e-59
Pm014937	758	2165	48.84	143.28	48.84	143.28	1.5527	4.84537e-216	1.5285e-214
Pm030538	39	111	2.51	7.35	2.51	7.35	1.55006	1.08041e-13	4.12249e-13
Pm000559	145	413	9.34	27.33	9.34	27.33	1.54899	5.18267e-47	4.45202e-46
Pm004531	754	2148	48.58	142.15	48.58	142.15	1.54898	6.91614e-214	2.1485e-212
Pm014731	71	202	4.57	13.37	4.57	13.37	1.54873	6.88361e-24	3.73109e-23
Pm028282	60	171	3.87	11.32	3.87	11.32	1.54847	1.42662e-20	7.00321e-20
Pm006143	84	239	5.41	15.82	5.41	15.82	1.54805	8.27673e-28	4.94246e-27
Pm013179	8	23	0.52	1.52	0.52	1.52	1.54749	0.0013304	0.00261452
Pm010490	180	512	11.6	33.88	11.6	33.88	1.54631	2.4047e-57	2.40996e-56
Pm015663	18	51	1.16	3.38	1.16	3.38	1.5429	6.83116e-07	1.81257e-06
Pm008080	84	238	5.41	15.75	5.41	15.75	1.54165	1.30259e-27	7.74747e-27
Pm018322	1411	3998	90.91	264.58	90.91	264.58	1.54119	0	0
Pm029303	36	102	2.32	6.75	2.32	6.75	1.54076	7.78902e-13	2.86206e-12
Pm013416	1374	3892	88.53	257.56	88.53	257.56	1.54067	0	0
Pm000073	340	963	21.91	63.73	21.91	63.73	1.54038	2.44633e-103	3.95024e-102
Pm004292	95	269	6.12	17.8	6.12	17.8	1.54027	4.35275e-31	2.79176e-30
Pm002775	5	14	0.32	0.93	0.32	0.93	1.53916	0.0118586	0.0205658
Pm010553	5	14	0.32	0.93	0.32	0.93	1.53916	0.0118586	0.0205658
Pm010860	5	14	0.32	0.93	0.32	0.93	1.53916	0.0118586	0.0205658
Pm024973	5	14	0.32	0.93	0.32	0.93	1.53916	0.0118586	0.0205658
Pm024380	28	79	1.8	5.23	1.8	5.23	1.53881	4.2138e-10	1.35773e-09
Pm019818	355	1004	22.87	66.44	22.87	66.44	1.5386	4.66965e-107	7.76394e-106
Pm005158	1610	4552	103.74	301.24	103.74	301.24	1.53794	0	0
Pm027048	175	494	11.28	32.69	11.28	32.69	1.53508	5.34666e-55	5.16452e-54
Pm003624	6	17	0.39	1.13	0.39	1.13	1.53478	0.00664208	0.0119171
Pm017416	6	17	0.39	1.13	0.39	1.13	1.53478	0.00664208	0.0119171
Pm023941	6	17	0.39	1.13	0.39	1.13	1.53478	0.00664208	0.0119171
Pm011119	351	990	22.62	65.52	22.62	65.52	1.53434	1.41944e-105	2.33578e-104
Pm010481	17	48	1.1	3.18	1.1	3.18	1.53152	1.84069e-06	4.73396e-06
Pm027148	17	48	1.1	3.18	1.1	3.18	1.53152	1.84069e-06	4.73396e-06
Pm020134	27	76	1.74	5.03	1.74	5.03	1.53147	1.11824e-09	3.51274e-09
Pm008730	10	28	0.64	1.85	0.64	1.85	1.53138	0.000297911	0.000629827
Pm020921	10	28	0.64	1.85	0.64	1.85	1.53138	0.000297911	0.000629827
Pm003510	902	2537	58.12	167.89	58.12	167.89	1.53041	1.51153e-243	5.29719e-242
Pm005385	11	31	0.71	2.05	0.71	2.05	1.52973	0.000172786	0.000374834
Pm015356	102	286	6.57	18.93	6.57	18.93	1.52671	9.95094e-33	6.60715e-32
Pm011193	103	289	6.64	19.13	6.64	19.13	1.52658	3.90741e-33	2.61454e-32
Pm021647	12673	35520	816.54	2350.64	816.54	2350.64	1.52546	0	0
Pm018830	552	1547	35.57	102.38	35.57	102.38	1.5252	1.90522e-157	4.50763e-156
Pm010672	186	521	11.98	34.48	11.98	34.48	1.52513	1.38431e-57	1.39545e-56
Pm010083	120	336	7.73	22.24	7.73	22.24	1.52462	5.12191e-38	3.74566e-37
Pm001160	1327	3716	85.5	245.92	85.5	245.92	1.52419	0	0
Pm013658	29	81	1.87	5.36	1.87	5.36	1.51919	3.99423e-10	1.28809e-09
Pm024887	398	1110	25.64	73.46	25.64	73.46	1.51856	6.44127e-116	1.16041e-114
Pm003956	141	393	9.08	26.01	9.08	26.01	1.5183	7.1226e-44	5.79655e-43
Pm026796	260	725	16.75	47.98	16.75	47.98	1.51827	7.40384e-78	9.42992e-77
Pm011366	90	251	5.8	16.61	5.8	16.61	1.51793	1.12764e-28	6.88586e-28
Pm005399	2467	6876	158.95	455.04	158.95	455.04	1.51742	0	0
Pm011531	1254	3490	80.8	230.96	80.8	230.96	1.51522	0	0
Pm009954	91	253	5.86	16.74	5.86	16.74	1.51433	4.58265e-29	2.82996e-28
Pm018780	54	150	3.48	9.93	3.48	9.93	1.51271	1.04978e-17	4.68288e-17
Pm003196	39	108	2.51	7.15	2.51	7.15	1.51026	4.27624e-13	1.58637e-12
Pm023793	382	1059	24.61	70.08	24.61	70.08	1.50976	3.06104e-110	5.25697e-109
Pm019814	977	2707	62.95	179.14	62.95	179.14	1.50881	7.89648e-253	2.85202e-251
Pm023275	22	61	1.42	4.04	1.42	4.04	1.50846	5.63117e-08	1.60935e-07
Pm020836	52	144	3.35	9.53	3.35	9.53	1.50832	2.85932e-17	1.25601e-16
Pm008445	21	58	1.35	3.84	1.35	3.84	1.50815	1.50669e-07	4.186e-07
Pm018561	25	69	1.61	4.57	1.61	4.57	1.50513	4.97476e-09	1.50803e-08
Pm014870	97	268	6.25	17.74	6.25	17.74	1.50508	2.53934e-30	1.60346e-29
Pm014721	47	130	3.03	8.6	3.03	8.6	1.50502	1.32507e-15	5.45821e-15
Pm031353	28	77	1.8	5.1	1.8	5.1	1.5025	1.67142e-09	5.20309e-09
Pm006259	439	1211	28.29	80.14	28.29	80.14	1.50223	8.87017e-124	1.69318e-122
Pm015667	2291	6316	147.61	417.98	147.61	417.98	1.50164	0	0
Pm016246	70	193	4.51	12.77	4.51	12.77	1.50156	2.70941e-22	1.40021e-21
Pm019304	12	33	0.77	2.18	0.77	2.18	1.5014	0.00010027	0.000222714
Pm005443	57	157	3.67	10.39	3.67	10.39	1.50134	3.65613e-18	1.65697e-17
Pm026869	302	831	19.46	54.99	19.46	54.99	1.49866	4.29534e-87	6.02126e-86
Pm014280	55	151	3.54	9.99	3.54	9.99	1.49674	1.00006e-17	4.46642e-17
Pm027640	27	74	1.74	4.9	1.74	4.9	1.49369	2.80751e-09	8.62008e-09
Pm000475	842	2308	54.25	152.74	54.25	152.74	1.49338	4.08446e-218	1.29944e-216
Pm018416	196	537	12.63	35.54	12.63	35.54	1.49259	1.6406e-57	1.65083e-56
Pm027789	641	1756	41.3	116.21	41.3	116.21	1.49252	8.59981e-172	2.19188e-170
Pm011867	141	386	9.08	25.54	9.08	25.54	1.49199	1.58397e-42	1.25271e-41
Pm002564	268	734	17.27	48.57	17.27	48.57	1.4918	2.27849e-77	2.88074e-76
Pm002726	8	22	0.52	1.46	0.52	1.46	1.48938	0.00335045	0.00626175
Pm008836	8	22	0.52	1.46	0.52	1.46	1.48938	0.00335045	0.00626175
Pm018336	59	161	3.8	10.65	3.8	10.65	1.48678	8.97356e-19	4.14132e-18
Pm026935	640	1745	41.24	115.48	41.24	115.48	1.48553	6.43356e-170	1.61951e-168
Pm012521	338	921	21.78	60.95	21.78	60.95	1.48462	6.79961e-95	1.01186e-93
Pm000076	10	27	0.64	1.79	0.64	1.79	1.48382	0.000477614	0.000988229
Pm028437	29	79	1.87	5.23	1.87	5.23	1.48377	9.94702e-10	3.13389e-09
Pm004596	165	449	10.63	29.71	10.63	29.71	1.48281	1.38819e-48	1.22197e-47
Pm024703	833	2266	53.67	149.96	53.67	149.96	1.48239	9.10344e-213	2.81241e-211
Pm025197	303	823	19.52	54.46	19.52	54.46	1.48024	2.88491e-85	3.97943e-84
Pm027222	2010	5459	129.51	361.27	129.51	361.27	1.48001	0	0
Pm006044	90	244	5.8	16.15	5.8	16.15	1.47741	4.01996e-27	2.36216e-26
Pm002293	964	2609	62.11	172.66	62.11	172.66	1.47504	9.24664e-239	3.176e-237
Pm023975	64	173	4.12	11.45	4.12	11.45	1.47463	7.68791e-20	3.66955e-19
Pm005276	429	1160	27.64	76.77	27.64	76.77	1.47379	2.01294e-116	3.64099e-115
Pm015707	1040	2811	67.01	186.03	67.01	186.03	1.47309	1.21089e-253	4.38758e-252
Pm028728	504	1362	32.47	90.13	32.47	90.13	1.4729	1.23351e-134	2.54286e-133
Pm005390	2426	6556	156.31	433.86	156.31	433.86	1.47282	0	0
Pm024293	24	65	1.55	4.3	1.55	4.3	1.47207	4.92497e-08	1.41075e-07
Pm020866	46	124	2.96	8.21	2.96	8.21	1.47179	2.00345e-14	7.86821e-14
Pm013713	290	782	18.69	51.75	18.69	51.75	1.46929	9.9487e-81	1.30644e-79
Pm029187	20	54	1.29	3.57	1.29	3.57	1.46855	4.03967e-07	1.09427e-06
Pm024467	72	194	4.64	12.84	4.64	12.84	1.46845	9.3954e-22	4.7817e-21
Pm016054	49	132	3.16	8.74	3.16	8.74	1.46771	1.87844e-15	7.69386e-15
Pm009263	307	826	19.78	54.66	19.78	54.66	1.46644	9.36609e-85	1.288e-83
Pm001070	80	215	5.15	14.23	5.15	14.23	1.46629	7.46355e-24	4.03957e-23
Pm028036	315	846	20.3	55.99	20.3	55.99	1.46369	2.64115e-86	3.68168e-85
Pm026215	220	590	14.18	39.05	14.18	39.05	1.46147	1.40001e-61	1.48467e-60
Pm030514	63	169	4.06	11.18	4.06	11.18	1.46137	4.59413e-19	2.13602e-18
Pm021581	25	67	1.61	4.43	1.61	4.43	1.46025	1.98419e-08	5.81896e-08
Pm009357	46	123	2.96	8.14	2.96	8.14	1.45943	3.13468e-14	1.21989e-13
Pm015432	21	56	1.35	3.71	1.35	3.71	1.45846	3.77259e-07	1.02353e-06
Pm011607	602	1609	38.79	106.48	38.79	106.48	1.45683	2.31354e-154	5.37166e-153
Pm008592	4827	12892	311.01	853.17	311.01	853.17	1.45587	0	0
Pm027044	12190	32543	785.42	2153.63	785.42	2153.63	1.45523	0	0
Pm003555	9	24	0.58	1.59	0.58	1.59	1.4549	0.000829453	0.0016712
Pm017645	48	128	3.09	8.47	3.09	8.47	1.45476	7.67887e-15	3.06676e-14
Pm013967	30	80	1.93	5.29	1.93	5.29	1.45467	1.45551e-09	4.54739e-09
Pm004503	27	72	1.74	4.76	1.74	4.76	1.45187	6.9816e-09	2.09878e-08
Pm013640	1646	4381	106.05	289.93	106.05	289.93	1.45096	0	0
Pm010519	50	133	3.22	8.8	3.22	8.8	1.45044	2.76817e-15	1.12538e-14
Pm024900	15	40	0.97	2.65	0.97	2.65	1.44994	2.14103e-05	5.06179e-05
Pm031041	15	40	0.97	2.65	0.97	2.65	1.44994	2.14103e-05	5.06179e-05
Pm024294	113	300	7.28	19.85	7.28	19.85	1.44713	3.71773e-32	2.43531e-31
Pm013303	208	552	13.4	36.53	13.4	36.53	1.44685	3.98977e-57	3.98604e-56
Pm010395	393	1043	25.32	69.02	25.32	69.02	1.44674	2.49932e-103	4.03289e-102
Pm025851	309	820	19.91	54.27	19.91	54.27	1.44666	5.77855e-83	7.81236e-82
Pm009055	14	37	0.9	2.45	0.9	2.45	1.44478	3.66921e-05	8.47111e-05
Pm029597	14	37	0.9	2.45	0.9	2.45	1.44478	3.66921e-05	8.47111e-05
Pm002091	209	554	13.47	36.66	13.47	36.66	1.44446	2.48744e-57	2.48955e-56
Pm020191	20	53	1.29	3.51	1.29	3.51	1.4441	6.40002e-07	1.70199e-06
Pm027622	444	1176	28.61	77.83	28.61	77.83	1.44381	3.91664e-115	6.99413e-114
Pm028026	137	363	8.83	24.02	8.83	24.02	1.44375	2.63013e-38	1.93541e-37
Pm022843	712	1885	45.88	124.75	45.88	124.75	1.4431	7.19914e-176	1.8732e-174
Pm003047	261	691	16.82	45.73	16.82	45.73	1.44296	2.69854e-70	3.17386e-69
Pm008314	6	16	0.39	1.06	0.39	1.06	1.44252	0.0106654	0.0186318
Pm013758	6	16	0.39	1.06	0.39	1.06	1.44252	0.0106654	0.0186318
Pm016074	6	16	0.39	1.06	0.39	1.06	1.44252	0.0106654	0.0186318
Pm022585	6	16	0.39	1.06	0.39	1.06	1.44252	0.0106654	0.0186318
Pm023193	6	16	0.39	1.06	0.39	1.06	1.44252	0.0106654	0.0186318
Pm028808	6	16	0.39	1.06	0.39	1.06	1.44252	0.0106654	0.0186318
Pm031195	6	16	0.39	1.06	0.39	1.06	1.44252	0.0106654	0.0186318
Pm020653	796	2105	51.29	139.3	51.29	139.3	1.44145	2.02136e-193	5.75345e-192
Pm015279	25	66	1.61	4.37	1.61	4.37	1.44057	7.11431e-08	2.01296e-07
Pm023473	51	135	3.29	8.93	3.29	8.93	1.44057	2.59263e-15	1.05574e-14
Pm023979	100	264	6.44	17.47	6.44	17.47	1.43975	1.83518e-28	1.11337e-27
Pm003412	426	1125	27.45	74.45	27.45	74.45	1.43947	3.2834e-110	5.63454e-109
Pm028662	78	206	5.03	13.63	5.03	13.63	1.43816	1.19021e-22	6.2053e-22
Pm014606	83	219	5.35	14.49	5.35	14.49	1.43745	6.63123e-24	3.59864e-23
Pm026278	11	29	0.71	1.92	0.71	1.92	1.43522	0.00043649	0.00090741
Pm016830	552	1453	35.57	96.16	35.57	96.16	1.43478	2.17798e-138	4.5998e-137
Pm025755	27	71	1.74	4.7	1.74	4.7	1.43357	1.09688e-08	3.26068e-08
Pm022658	54	142	3.48	9.4	3.48	9.4	1.43357	3.83865e-16	1.61837e-15
Pm028042	925	2430	59.6	160.81	59.6	160.81	1.43197	3.61585e-217	1.1471e-215
Pm012507	2978	7818	191.88	517.38	191.88	517.38	1.43102	0	0
Pm026058	35	92	2.26	6.09	2.26	6.09	1.43012	1.15538e-10	3.83286e-10
[truncated: 665 more rows]
