# Supplementary material for: Comparative Transcriptome Reveals Benzenoid Biosynthesis Regulation as Inducer of Floral Scent in the Woody Plant Prunus mume
Source: Front Plant Sci. 2017 Mar 10;8:319. doi: 10.3389/fpls.2017.00319 (PMC5345196; doi:10.3389/fpls.2017.00319)
Supplement: Supplementary Table 5 — GO enrichment analysis of DEGs. [file Table5.XLSX]

## Sheet: Bud-VS-Flower.GeneDiffExpFilter
Ontology	Class	number_of_out	genes_of_out
Biological Process	reproduction	31	Pm014046;Pm018456;Pm005337;Pm020201;Pm012058;Pm011682;Pm011679;Pm028774;Pm031065;Pm030758;Pm020290;Pm005333;Pm020200;Pm028773;Pm009872;Pm005336;Pm011690;Pm020198;Pm015284;Pm009867;Pm015167;Pm009224;Pm030755;Pm009864;Pm020958;Pm015164;Pm015277;Pm015278;Pm009860;Pm024066;Pm009868
Biological Process	cell killing	1	Pm020750
Biological Process	metabolic process	2301	Pm027786;Pm014581;Pm023852;Pm004596;Pm017568;Pm026701;Pm006685;Pm002688;Pm028166;Pm015495;Pm025945;Pm008055;Pm014281;Pm014981;Pm006123;Pm010603;Pm014358;Pm025092;Pm007898;Pm018360;Pm023448;Pm031333;Pm017917;Pm013887;Pm022173;Pm023551;Pm023906;Pm014370;Pm001951;Pm010476;Pm020200;Pm009660;Pm005130;Pm010601;Pm010474;Pm004242;Pm022521;Pm012045;Pm021452;Pm015996;Pm001032;Pm003623;Pm018092;Pm015719;Pm0…
Biological Process	cellular process	1814	Pm030599;Pm011787;Pm028280;Pm006945;Pm018106;Pm011577;Pm016264;Pm022615;Pm008797;Pm016606;Pm027985;Pm017766;Pm020265;Pm018523;Pm025260;Pm018718;Pm014580;Pm000099;Pm020664;Pm005316;Pm011667;Pm003414;Pm012067;Pm013523;Pm021806;Pm016479;Pm024449;Pm029098;Pm002372;Pm013365;Pm007821;Pm019774;Pm026386;Pm005432;Pm008080;Pm017899;Pm023558;Pm017543;Pm027635;Pm004524;Pm015895;Pm016716;Pm000029;Pm015140;Pm0…
Biological Process	reproductive process	31	Pm020200;Pm011679;Pm014046;Pm011690;Pm005333;Pm015164;Pm009868;Pm030758;Pm028773;Pm015167;Pm009860;Pm009864;Pm011682;Pm018456;Pm012058;Pm020290;Pm024066;Pm028774;Pm009867;Pm015277;Pm015284;Pm009872;Pm020198;Pm015278;Pm030755;Pm009224;Pm005336;Pm020201;Pm020958;Pm031065;Pm005337
Biological Process	signaling	116	Pm018300;Pm000825;Pm022468;Pm020662;Pm027719;Pm003274;Pm018323;Pm012951;Pm022537;Pm029981;Pm031114;Pm025088;Pm005599;Pm009266;Pm000571;Pm000573;Pm024862;Pm004206;Pm004484;Pm022591;Pm021892;Pm022617;Pm012591;Pm026785;Pm009957;Pm020432;Pm005710;Pm000656;Pm029319;Pm011275;Pm021438;Pm024863;Pm005875;Pm023794;Pm007875;Pm022615;Pm026937;Pm017005;Pm028504;Pm025884;Pm022637;Pm004959;Pm016822;Pm026927;Pm0…
Biological Process	multicellular organismal process	33	Pm030758;Pm030755;Pm015277;Pm017459;Pm020200;Pm024066;Pm028773;Pm015284;Pm009860;Pm005333;Pm009867;Pm028774;Pm023034;Pm011679;Pm024137;Pm009868;Pm020201;Pm015278;Pm015164;Pm030992;Pm011682;Pm005336;Pm031065;Pm012058;Pm020290;Pm015167;Pm009864;Pm020198;Pm009872;Pm014046;Pm011690;Pm005337;Pm014490
Biological Process	developmental process	4	Pm024137;Pm014490;Pm017459;Pm030992
Biological Process	single-organism process	1485	Pm020241;Pm020118;Pm027130;Pm019905;Pm006141;Pm013655;Pm024236;Pm012334;Pm018092;Pm002144;Pm027686;Pm008355;Pm002549;Pm007647;Pm021553;Pm003274;Pm019842;Pm008677;Pm023486;Pm012683;Pm029295;Pm009332;Pm011808;Pm024595;Pm020107;Pm027234;Pm002259;Pm022175;Pm014458;Pm023044;Pm023034;Pm024229;Pm023356;Pm018043;Pm000884;Pm017078;Pm017738;Pm000278;Pm027706;Pm009782;Pm003887;Pm002372;Pm000098;Pm021812;Pm0…
Biological Process	response to stimulus	312	Pm004020;Pm029793;Pm001327;Pm028243;Pm021888;Pm018211;Pm022860;Pm013002;Pm026937;Pm000274;Pm020038;Pm009785;Pm013989;Pm001498;Pm002170;Pm000225;Pm013272;Pm012580;Pm021887;Pm025088;Pm028858;Pm004819;Pm005979;Pm031043;Pm018212;Pm030037;Pm022617;Pm004472;Pm030769;Pm005992;Pm020793;Pm021492;Pm020945;Pm013016;Pm001638;Pm009208;Pm016949;Pm004959;Pm024862;Pm008187;Pm016555;Pm003531;Pm019027;Pm018308;Pm0…
Biological Process	localization	393	Pm027369;Pm029214;Pm018462;Pm031233;Pm020536;Pm027597;Pm002865;Pm020915;Pm003448;Pm006576;Pm018279;Pm012275;Pm015839;Pm003306;Pm000472;Pm009886;Pm013042;Pm022823;Pm023894;Pm020904;Pm005625;Pm024172;Pm001042;Pm027443;Pm026677;Pm007954;Pm005628;Pm016409;Pm018326;Pm019526;Pm025061;Pm026034;Pm015804;Pm000338;Pm011917;Pm014608;Pm029802;Pm020285;Pm002129;Pm005624;Pm016921;Pm022685;Pm015637;Pm006588;Pm0…
Biological Process	multi-organism process	32	Pm005337;Pm009872;Pm011679;Pm009867;Pm005336;Pm020198;Pm015278;Pm030747;Pm030758;Pm014046;Pm015277;Pm024066;Pm009868;Pm003531;Pm028774;Pm015284;Pm015167;Pm020201;Pm015164;Pm005333;Pm028773;Pm020200;Pm009860;Pm020958;Pm011682;Pm020750;Pm031065;Pm011690;Pm012058;Pm020290;Pm030755;Pm009864
Biological Process	biological regulation	455	Pm007042;Pm024149;Pm007643;Pm028712;Pm025350;Pm003274;Pm020961;Pm020227;Pm000753;Pm002679;Pm025497;Pm024898;Pm031086;Pm021642;Pm000573;Pm031114;Pm011967;Pm026038;Pm001027;Pm023161;Pm001467;Pm014959;Pm025933;Pm019286;Pm020832;Pm013438;Pm024524;Pm005580;Pm023702;Pm025799;Pm009208;Pm002351;Pm000571;Pm024863;Pm005151;Pm021572;Pm020706;Pm002908;Pm000653;Pm006001;Pm017801;Pm010085;Pm019423;Pm006434;Pm0…
Biological Process	cellular component organization or biogenesis	137	Pm028167;Pm024659;Pm013309;Pm003190;Pm019249;Pm017352;Pm008228;Pm019922;Pm025679;Pm015245;Pm001823;Pm004072;Pm026736;Pm019250;Pm006461;Pm025647;Pm012831;Pm014341;Pm027135;Pm019486;Pm010112;Pm029155;Pm028280;Pm031354;Pm029801;Pm002691;Pm003100;Pm007687;Pm027745;Pm030599;Pm008075;Pm018023;Pm014855;Pm008493;Pm026998;Pm027132;Pm018120;Pm008372;Pm026451;Pm017980;Pm003720;Pm010570;Pm007313;Pm028332;Pm0…
Biological Process	detoxification	2	Pm028998;Pm018105
Molecular Function	transcription factor activity, protein binding	9	Pm012572;Pm019378;Pm023756;Pm027052;Pm028692;Pm024405;Pm030137;Pm025497;Pm016510
Molecular Function	nucleic acid binding transcription factor activity	130	Pm010515;Pm027028;Pm015262;Pm000753;Pm023161;Pm026023;Pm030137;Pm028325;Pm015136;Pm017610;Pm011275;Pm015500;Pm005440;Pm026679;Pm030514;Pm005698;Pm021804;Pm003013;Pm006291;Pm005697;Pm029052;Pm019793;Pm020604;Pm013549;Pm002327;Pm023376;Pm029293;Pm017032;Pm013440;Pm027421;Pm024096;Pm030475;Pm006530;Pm018401;Pm001825;Pm007042;Pm002492;Pm021642;Pm005431;Pm016548;Pm002679;Pm019286;Pm009758;Pm027117;Pm0…
Molecular Function	catalytic activity	2622	Pm020577;Pm024331;Pm010899;Pm028148;Pm011924;Pm022211;Pm020990;Pm020986;Pm018216;Pm029942;Pm022987;Pm027014;Pm025782;Pm026302;Pm002652;Pm004851;Pm028016;Pm018562;Pm017416;Pm027076;Pm008692;Pm002926;Pm005504;Pm000581;Pm013394;Pm021303;Pm018900;Pm020107;Pm024229;Pm015982;Pm002674;Pm007757;Pm018658;Pm000751;Pm013555;Pm020620;Pm027745;Pm008736;Pm019825;Pm005379;Pm006912;Pm004715;Pm027079;Pm010474;Pm0…
Molecular Function	signal transducer activity	51	Pm005628;Pm028504;Pm027095;Pm030121;Pm027701;Pm005592;Pm029207;Pm008368;Pm026784;Pm000225;Pm011269;Pm026678;Pm015185;Pm020118;Pm029981;Pm001303;Pm031114;Pm005624;Pm005495;Pm008036;Pm026927;Pm022963;Pm005182;Pm011275;Pm006757;Pm003414;Pm021283;Pm009640;Pm022129;Pm031086;Pm005710;Pm026778;Pm013620;Pm002001;Pm009208;Pm005625;Pm010111;Pm026532;Pm023794;Pm005599;Pm010315;Pm016594;Pm005875;Pm005992;Pm0…
Molecular Function	structural molecule activity	157	Pm011997;Pm008927;Pm013380;Pm000942;Pm013195;Pm025996;Pm009506;Pm027687;Pm002841;Pm013547;Pm019105;Pm024351;Pm019317;Pm010570;Pm007780;Pm024735;Pm019514;Pm022521;Pm019332;Pm018973;Pm023052;Pm000198;Pm019921;Pm005624;Pm015879;Pm021086;Pm015694;Pm001412;Pm007136;Pm000261;Pm027041;Pm009256;Pm010739;Pm031315;Pm022208;Pm010790;Pm008617;Pm026849;Pm027786;Pm016384;Pm027640;Pm002568;Pm024916;Pm001823;Pm0…
Molecular Function	transporter activity	246	Pm029198;Pm018267;Pm013364;Pm008825;Pm009167;Pm002389;Pm022290;Pm007954;Pm015886;Pm005495;Pm028749;Pm027483;Pm005011;Pm005624;Pm001930;Pm008109;Pm020535;Pm020558;Pm013372;Pm003200;Pm019002;Pm019526;Pm029214;Pm011162;Pm030793;Pm005146;Pm014672;Pm020241;Pm021373;Pm021024;Pm031287;Pm021275;Pm013560;Pm002929;Pm009782;Pm018817;Pm029045;Pm023633;Pm010259;Pm015182;Pm030515;Pm000963;Pm003903;Pm015791;Pm0…
Molecular Function	binding	3248	Pm024789;Pm000263;Pm027238;Pm028706;Pm010639;Pm026362;Pm027691;Pm003411;Pm026514;Pm009756;Pm015944;Pm020037;Pm003377;Pm024843;Pm000988;Pm016507;Pm009606;Pm005390;Pm010701;Pm004649;Pm007706;Pm008142;Pm005112;Pm019327;Pm002785;Pm019544;Pm008423;Pm020822;Pm025368;Pm014341;Pm014873;Pm005523;Pm007833;Pm015167;Pm002962;Pm014046;Pm010355;Pm026765;Pm011808;Pm008945;Pm008822;Pm010870;Pm022871;Pm003439;Pm0…
Molecular Function	electron carrier activity	169	Pm015388;Pm001328;Pm006471;Pm012040;Pm011138;Pm023594;Pm004769;Pm017076;Pm027086;Pm002447;Pm009311;Pm003886;Pm006997;Pm027311;Pm012038;Pm015940;Pm026203;Pm001027;Pm022706;Pm020653;Pm017078;Pm005742;Pm030534;Pm024359;Pm008365;Pm027090;Pm005520;Pm026359;Pm012043;Pm024095;Pm004387;Pm015942;Pm024361;Pm004353;Pm028225;Pm026701;Pm026355;Pm023592;Pm017637;Pm024360;Pm016165;Pm016177;Pm027089;Pm005748;Pm0…
Molecular Function	antioxidant activity	33	Pm000278;Pm002408;Pm030506;Pm025668;Pm006735;Pm019048;Pm026923;Pm024679;Pm013989;Pm029966;Pm002086;Pm006734;Pm019027;Pm016149;Pm025108;Pm005679;Pm004472;Pm006294;Pm028016;Pm027130;Pm025935;Pm008754;Pm004620;Pm019026;Pm000132;Pm019211;Pm005657;Pm019400;Pm008447;Pm008373;Pm000260;Pm000967;Pm008098
Molecular Function	metallochaperone activity	1	Pm011547
Molecular Function	nutrient reservoir activity	11	Pm000920;Pm024641;Pm027062;Pm027064;Pm026186;Pm000799;Pm003959;Pm025256;Pm017108;Pm024299;Pm013273
Molecular Function	molecular transducer activity	17	Pm005624;Pm026778;Pm026785;Pm026927;Pm010111;Pm005628;Pm005495;Pm008368;Pm015185;Pm031114;Pm003274;Pm020118;Pm022963;Pm005599;Pm010315;Pm005625;Pm026784
Molecular Function	molecular function regulator	65	Pm015462;Pm008393;Pm023536;Pm026996;Pm011099;Pm002600;Pm014699;Pm009546;Pm011265;Pm019697;Pm008225;Pm027387;Pm003100;Pm027457;Pm021979;Pm013157;Pm027124;Pm012887;Pm028332;Pm028280;Pm009470;Pm028278;Pm020937;Pm019476;Pm018620;Pm018848;Pm010518;Pm020049;Pm028539;Pm000308;Pm013543;Pm008228;Pm012902;Pm012521;Pm008493;Pm008352;Pm020362;Pm022987;Pm009652;Pm012507;Pm006132;Pm001168;Pm006131;Pm023568;Pm0…
Cellular Component	extracellular region	62	Pm030747;Pm000751;Pm021766;Pm002495;Pm021096;Pm029406;Pm024641;Pm006651;Pm002537;Pm021979;Pm008658;Pm006477;Pm026318;Pm011461;Pm014585;Pm015261;Pm013273;Pm025256;Pm008683;Pm002812;Pm030512;Pm005428;Pm002325;Pm014586;Pm021062;Pm014582;Pm021060;Pm016781;Pm007135;Pm023337;Pm007757;Pm018994;Pm023148;Pm014584;Pm014581;Pm017108;Pm019611;Pm001926;Pm002678;Pm021061;Pm001229;Pm006161;Pm002691;Pm024299;Pm0…
Cellular Component	cell	829	Pm031185;Pm002012;Pm002135;Pm029793;Pm029462;Pm000198;Pm015614;Pm029208;Pm003926;Pm024735;Pm005712;Pm007127;Pm020121;Pm022617;Pm017785;Pm006749;Pm018314;Pm002372;Pm018817;Pm003418;Pm000294;Pm009506;Pm019734;Pm027028;Pm023468;Pm015596;Pm004206;Pm024349;Pm019105;Pm004072;Pm009910;Pm001027;Pm020029;Pm000744;Pm029629;Pm020766;Pm020063;Pm027335;Pm023161;Pm006221;Pm021472;Pm015895;Pm023532;Pm017621;Pm0…
Cellular Component	membrane	577	Pm012563;Pm010177;Pm024741;Pm023105;Pm005495;Pm025229;Pm027745;Pm008760;Pm026214;Pm023969;Pm019290;Pm001832;Pm015920;Pm009370;Pm000085;Pm007910;Pm007814;Pm008089;Pm000788;Pm005982;Pm010892;Pm025039;Pm027686;Pm028699;Pm016163;Pm011247;Pm024292;Pm013364;Pm018372;Pm022809;Pm005011;Pm010667;Pm025088;Pm000165;Pm024693;Pm010041;Pm027483;Pm029543;Pm006629;Pm010322;Pm022290;Pm011364;Pm002897;Pm004072;Pm0…
Cellular Component	cell junction	2	Pm030599;Pm024532
Cellular Component	extracellular matrix	1	Pm017780
Cellular Component	membrane-enclosed lumen	17	Pm013757;Pm010340;Pm026198;Pm002407;Pm007313;Pm018667;Pm027051;Pm002628;Pm020781;Pm000884;Pm018566;Pm029629;Pm022213;Pm021274;Pm011547;Pm017082;Pm027052
Cellular Component	macromolecular complex	284	Pm028539;Pm005923;Pm006314;Pm010165;Pm009456;Pm027478;Pm002963;Pm027640;Pm007780;Pm013309;Pm018566;Pm031315;Pm021590;Pm010755;Pm016384;Pm029454;Pm006320;Pm004196;Pm012563;Pm024916;Pm002940;Pm027457;Pm003874;Pm008749;Pm003481;Pm029802;Pm025996;Pm002753;Pm002424;Pm020635;Pm016407;Pm001412;Pm029349;Pm002549;Pm024735;Pm007687;Pm007155;Pm030545;Pm001792;Pm011997;Pm006088;Pm015895;Pm013372;Pm013304;Pm0…
Cellular Component	organelle	441	Pm008027;Pm017785;Pm008574;Pm005386;Pm028167;Pm024977;Pm006991;Pm000988;Pm000261;Pm016168;Pm029208;Pm008075;Pm031185;Pm024492;Pm022521;Pm006040;Pm021971;Pm016384;Pm005487;Pm005338;Pm011935;Pm006777;Pm027585;Pm004769;Pm002144;Pm006081;Pm017101;Pm015872;Pm002407;Pm017678;Pm009081;Pm008617;Pm008209;Pm024294;Pm012887;Pm021936;Pm014095;Pm002009;Pm023034;Pm013686;Pm020766;Pm024137;Pm003481;Pm012617;Pm0…
Cellular Component	extracellular region part	1	Pm011461
Cellular Component	organelle part	137	Pm021274;Pm021636;Pm029629;Pm017215;Pm027028;Pm020920;Pm003300;Pm004556;Pm018667;Pm005725;Pm026736;Pm010531;Pm018943;Pm017101;Pm021718;Pm015866;Pm006040;Pm000832;Pm013537;Pm012308;Pm011471;Pm020577;Pm027041;Pm025126;Pm030811;Pm031188;Pm026198;Pm027335;Pm017621;Pm005414;Pm000495;Pm006314;Pm002568;Pm009506;Pm019922;Pm028187;Pm009456;Pm016407;Pm000099;Pm027052;Pm025928;Pm027478;Pm018456;Pm003418;Pm0…
Cellular Component	membrane part	274	Pm029484;Pm005586;Pm012563;Pm027130;Pm007067;Pm000603;Pm025297;Pm014750;Pm013145;Pm007124;Pm021319;Pm018460;Pm015804;Pm022917;Pm009208;Pm015494;Pm027557;Pm013560;Pm010667;Pm019499;Pm022925;Pm002114;Pm003632;Pm024167;Pm022211;Pm015680;Pm015865;Pm003404;Pm001725;Pm024712;Pm016090;Pm004556;Pm000165;Pm024554;Pm027095;Pm029802;Pm010929;Pm018732;Pm023894;Pm000425;Pm015013;Pm008089;Pm008206;Pm015509;Pm0…
Cellular Component	cell part	829	Pm015868;Pm008850;Pm008225;Pm007687;Pm019931;Pm021636;Pm019687;Pm029349;Pm004167;Pm006469;Pm003530;Pm019981;Pm005338;Pm017678;Pm021590;Pm031186;Pm026778;Pm006050;Pm026011;Pm006088;Pm026595;Pm014558;Pm027786;Pm009169;Pm010065;Pm026998;Pm022891;Pm024635;Pm020496;Pm013642;Pm018744;Pm012871;Pm020997;Pm028388;Pm000495;Pm029254;Pm024866;Pm003856;Pm000198;Pm029068;Pm010790;Pm012715;Pm007629;Pm002552;Pm0…
Cellular Component	supramolecular fiber	11	Pm010570;Pm015866;Pm019332;Pm002568;Pm004307;Pm011935;Pm000495;Pm017352;Pm021086;Pm004085;Pm012308
