# Supplementary material for: Comparative Transcriptome Reveals Benzenoid Biosynthesis Regulation as Inducer of Floral Scent in the Woody Plant Prunus mume
Source: Front Plant Sci. 2017 Mar 10;8:319. doi: 10.3389/fpls.2017.00319 (PMC5345196; doi:10.3389/fpls.2017.00319)
Supplement: Supplementary Table 6 — TF list in the DEGs. [file Table6.XLSX]

## Sheet: Sheet1
NO.	Gene ID	Gene family
1	Pm005555	Alfin-like
2	Pm002492	AP2/ERF-AP2
3	Pm000974	AP2/ERF-AP2
4	Pm008629	AP2/ERF-AP2
5	Pm030172	AP2/ERF-AP2
6	Pm005440	AP2/ERF-AP2
7	Pm002346	AP2/ERF-AP2
8	Pm013276	AP2/ERF-AP2
9	Pm008789	AP2/ERF-AP2
10	Pm002225	AP2/ERF-AP2
11	Pm017032	AP2/ERF-AP2
12	Pm013856	AP2/ERF-AP2
13	Pm020604	AP2/ERF-ERF
14	Pm010368	AP2/ERF-ERF
15	Pm023766	AP2/ERF-ERF
16	Pm022509	AP2/ERF-ERF
17	Pm030235	AP2/ERF-ERF
18	Pm017610	AP2/ERF-ERF
19	Pm010083	AP2/ERF-ERF
20	Pm010085	AP2/ERF-ERF
21	Pm011907	AP2/ERF-ERF
22	Pm020059	AP2/ERF-ERF
23	Pm028325	AP2/ERF-ERF
24	Pm029052	AP2/ERF-ERF
25	Pm015262	AP2/ERF-ERF
26	Pm004616	AP2/ERF-ERF
27	Pm023378	AP2/ERF-ERF
28	Pm023376	AP2/ERF-ERF
29	Pm005151	AP2/ERF-ERF
30	Pm019544	AP2/ERF-ERF
31	Pm030475	AP2/ERF-ERF
32	Pm019793	AP2/ERF-ERF
33	Pm019546	AP2/ERF-ERF
34	Pm029511	AP2/ERF-ERF
35	Pm027542	AP2/ERF-ERF
36	Pm024096	AP2/ERF-ERF
37	Pm027117	AP2/ERF-ERF
38	Pm013049	AP2/ERF-ERF
39	Pm004870	AP2/ERF-ERF
40	Pm010367	AP2/ERF-ERF
41	Pm023769	AP2/ERF-ERF
42	Pm015500	AP2/ERF-RAV
43	Pm003165	ARID
44	Pm009169	AUX/IAA
45	Pm009170	AUX/IAA
46	Pm020227	AUX/IAA
47	Pm009031	AUX/IAA
48	Pm003530	AUX/IAA
49	Pm020225	AUX/IAA
50	Pm003529	AUX/IAA
51	Pm013416	AUX/IAA
52	Pm020501	AUX/IAA
53	Pm005182	AUX/IAA
54	Pm027456	AUX/IAA
55	Pm008719	AUX/IAA
56	Pm027585	AUX/IAA
57	Pm017386	B3
58	Pm003895	B3
59	Pm003031	B3
60	Pm026515	B3
61	Pm005745	B3
62	Pm000222	B3
63	Pm025890	B3
64	Pm011758	B3
65	Pm011515	B3
66	Pm030465	B3
67	Pm021538	B3
68	Pm024442	B3
69	Pm005257	B3
70	Pm017389	B3
71	Pm020417	B3
72	Pm026514	B3
73	Pm024149	B3-ARF
74	Pm018533	B3-ARF
75	Pm018352	B3-ARF
76	Pm006237	B3-ARF
77	Pm000994	B3-ARF
78	Pm012968	B3-ARF
79	Pm019126	B3-ARF
80	Pm031349	B3-ARF
81	Pm026571	BES1
82	Pm005785	BES1
83	Pm030884	bHLH
84	Pm025178	bHLH
85	Pm021008	bHLH
86	Pm021763	bHLH
87	Pm017800	bHLH
88	Pm018355	bHLH
89	Pm016406	bHLH
90	Pm026389	bHLH
91	Pm007619	bHLH
92	Pm025009	bHLH
93	Pm014785	bHLH
94	Pm024636	bHLH
95	Pm005441	bHLH
96	Pm008898	bHLH
97	Pm029004	bHLH
98	Pm020164	bHLH
99	Pm025589	bHLH
100	Pm025830	bHLH
101	Pm016093	bHLH
102	Pm006609	bHLH
103	Pm001707	bHLH
104	Pm004330	bHLH
105	Pm009457	bHLH
106	Pm024587	bHLH
107	Pm006686	bHLH
108	Pm015864	bHLH
109	Pm020879	bHLH
110	Pm023735	bHLH
111	Pm019784	bHLH
112	Pm028748	bHLH
113	Pm027004	bHLH
114	Pm005303	bHLH
115	Pm029883	bHLH
116	Pm009852	bHLH
117	Pm023207	bHLH
118	Pm028607	bHLH
119	Pm028605	bHLH
120	Pm005293	bHLH
121	Pm002111	bHLH
122	Pm007208	bHLH
123	Pm028948	bHLH
124	Pm031103	bHLH
125	Pm005431	bZIP
126	Pm026185	bZIP
127	Pm030514	bZIP
128	Pm020080	bZIP
129	Pm003522	bZIP
130	Pm006298	bZIP
131	Pm021804	bZIP
132	Pm014253	bZIP
133	Pm026679	bZIP
134	Pm022545	bZIP
135	Pm025995	bZIP
136	Pm019140	bZIP
137	Pm015434	bZIP
138	Pm016548	bZIP
139	Pm019137	bZIP
140	Pm008522	C2C2-CO-like
141	Pm014937	C2C2-CO-like
142	Pm015216	C2C2-CO-like
143	Pm024898	C2C2-Dof
144	Pm005741	C2C2-Dof
145	Pm025460	C2C2-Dof
146	Pm022643	C2C2-Dof
147	Pm016874	C2C2-Dof
148	Pm000958	C2C2-Dof
149	Pm002726	C2C2-Dof
150	Pm018337	C2C2-Dof
151	Pm013048	C2C2-GATA
152	Pm004390	C2C2-GATA
153	Pm018532	C2C2-GATA
154	Pm008287	C2C2-GATA
155	Pm013440	C2C2-GATA
156	Pm017785	C2C2-GATA
157	Pm026628	C2C2-GATA
158	Pm005161	C2C2-GATA
159	Pm023270	C2C2-LSD
160	Pm030598	C2C2-YABBY
161	Pm023555	C2C2-YABBY
162	Pm018761	C2H2
163	Pm018453	C2H2
164	Pm026327	C2H2
165	Pm021284	C2H2
166	Pm001160	C2H2
167	Pm005390	C2H2
168	Pm025274	C2H2
169	Pm002012	C2H2
170	Pm024428	C2H2
171	Pm006221	C2H2
172	Pm020252	C2H2
173	Pm005902	C2H2
174	Pm005795	C2H2
175	Pm005926	C2H2
176	Pm017805	C2H2
177	Pm026245	C2H2
178	Pm023468	C2H2
179	Pm007768	C2H2
180	Pm029456	C2H2
181	Pm000294	C2H2
182	Pm014215	C2H2
183	Pm024827	C2H2
184	Pm019093	C2H2
185	Pm001162	C2H2
186	Pm001374	C2H2
187	Pm002762	C2H2
188	Pm008737	C2H2
189	Pm010423	C2H2
190	Pm013758	C2H2
191	Pm029133	C3H
192	Pm010126	C3H
193	Pm027273	C3H
194	Pm002837	C3H
195	Pm017645	C3H
196	Pm018108	C3H
197	Pm026740	C3H
198	Pm000578	C3H
199	Pm005459	C3H
200	Pm027501	C3H
201	Pm027195	C3H
202	Pm019969	C3H
203	Pm013645	C3H
204	Pm027171	C3H
205	Pm024436	C3H
206	Pm004081	C3H
207	Pm024431	C3H
208	Pm014952	C3H
209	Pm014450	C3H
210	Pm026013	C3H
211	Pm007031	CAMTA
212	Pm012572	Coactivator p15
213	Pm003499	CPP
214	Pm015075	CPP
215	Pm009259	CPP
216	Pm013633	CPP
217	Pm026729	DBB
218	Pm021693	DBB
219	Pm021850	DBB
220	Pm007529	DBB
221	Pm011249	DBB
222	Pm029349	E2F-DP
223	Pm024664	E2F-DP
224	Pm022169	FAR1
225	Pm015569	FAR1
226	Pm022171	FAR1
227	Pm005710	GARP-ARR-B
228	Pm027701	GARP-ARR-B
229	Pm029235	GARP-G2-like
230	Pm031149	GARP-G2-like
231	Pm021479	GARP-G2-like
232	Pm025281	GARP-G2-like
233	Pm000693	GARP-G2-like
234	Pm023092	GARP-G2-like
235	Pm014910	GARP-G2-like
236	Pm014775	GARP-G2-like
237	Pm003477	GeBP
238	Pm003478	GeBP
239	Pm027956	GeBP
240	Pm000604	GNAT
241	Pm019745	GNAT
242	Pm002372	GNAT
243	Pm005004	GNAT
244	Pm016250	GNAT
245	Pm031016	GNAT
246	Pm018518	GNAT
247	Pm009288	GNAT
248	Pm009287	GNAT
249	Pm009290	GNAT
250	Pm020070	GRAS
251	Pm000714	GRAS
252	Pm000716	GRAS
253	Pm019863	GRAS
254	Pm022704	GRAS
255	Pm014329	GRAS
256	Pm022208	GRAS
257	Pm000719	GRAS
258	Pm000712	GRAS
259	Pm002685	GRAS
260	Pm015021	GRAS
261	Pm026616	GRAS
262	Pm027468	GRAS
263	Pm007259	GRAS
264	Pm023754	GRAS
265	Pm002956	GRAS
266	Pm018822	GRAS
267	Pm000718	GRAS
268	Pm013263	GRAS
269	Pm024459	GRAS
270	Pm019687	GRF
271	Pm027054	GRF
272	Pm026217	GRF
273	Pm002351	GRF
274	Pm024257	GRF
275	Pm021823	HB-BELL
276	Pm026023	HB-BELL
277	Pm006291	HB-BELL
278	Pm005487	HB-BELL
279	Pm019693	HB-HD-ZIP
280	Pm006530	HB-HD-ZIP
281	Pm018314	HB-HD-ZIP
282	Pm015729	HB-HD-ZIP
283	Pm025933	HB-HD-ZIP
284	Pm002327	HB-HD-ZIP
285	Pm013549	HB-HD-ZIP
286	Pm010515	HB-HD-ZIP
287	Pm013438	HB-HD-ZIP
288	Pm009758	HB-HD-ZIP
289	Pm023161	HB-HD-ZIP
290	Pm017678	HB-HD-ZIP
291	Pm025254	HB-HD-ZIP
292	Pm023742	HB-KNOX
293	Pm009705	HB-KNOX
294	Pm015136	HB-KNOX
295	Pm004594	HB-other
296	Pm000753	HB-WOX
297	Pm026793	HB-WOX
298	Pm026748	HB-WOX
299	Pm025458	HB-WOX
300	Pm014490	HMG
301	Pm024077	HMG
302	Pm006054	HMG
303	Pm027231	HRT
304	Pm026366	HSF
305	Pm027421	HSF
306	Pm027197	HSF
307	Pm022989	Jumonji
308	Pm017609	Jumonji
309	Pm028526	Jumonji
310	Pm024610	LFY
311	Pm021141	LIM
312	Pm018055	LIM
313	Pm023867	LIM
314	Pm000938	LOB
315	Pm026450	LOB
316	Pm015540	LOB
317	Pm019028	LOB
318	Pm024312	LOB
319	Pm010483	LOB
320	Pm015826	LOB
321	Pm024623	LOB
322	Pm018957	LOB
323	Pm010064	LUG
324	Pm029612	MADS-MIKC
325	Pm004418	MADS-MIKC
326	Pm006266	MADS-MIKC
327	Pm026712	MADS-MIKC
328	Pm024524	MADS-MIKC
329	Pm001211	MADS-M-type
330	Pm006479	MADS-M-type
331	Pm024895	MADS-M-type
332	Pm019181	MADS-M-type
333	Pm014563	MADS-M-type
334	Pm027402	MBF1
335	Pm025976	mTERF
336	Pm029847	mTERF
337	Pm029551	mTERF
338	Pm016709	mTERF
339	Pm019677	mTERF
340	Pm028017	mTERF
341	Pm021755	mTERF
342	Pm004831	mTERF
343	Pm022294	mTERF
344	Pm020708	mTERF
345	Pm017658	mTERF
346	Pm010460	mTERF
347	Pm019894	mTERF
348	Pm016614	mTERF
349	Pm016641	mTERF
350	Pm027332	mTERF
351	Pm024460	mTERF
352	Pm016710	mTERF
353	Pm016713	mTERF
354	Pm021610	mTERF
355	Pm029673	mTERF
356	Pm009601	mTERF
357	Pm009602	mTERF
358	Pm011080	mTERF
359	Pm009892	MYB
360	Pm029442	MYB
361	Pm013277	MYB
362	Pm021211	MYB
363	Pm029440	MYB
364	Pm011657	MYB
365	Pm020852	MYB
366	Pm015094	MYB
367	Pm015692	MYB
368	Pm013279	MYB
369	Pm005570	MYB
370	Pm029082	MYB
371	Pm027048	MYB
372	Pm008425	MYB
373	Pm024326	MYB
374	Pm005332	MYB
375	Pm018862	MYB
376	Pm004199	MYB
377	Pm005577	MYB
378	Pm025457	MYB
379	Pm002536	MYB
380	Pm029445	MYB
381	Pm006046	MYB
382	Pm024633	MYB
383	Pm003267	MYB
384	Pm006483	MYB
385	Pm024912	MYB
386	Pm002699	MYB
387	Pm023573	MYB
388	Pm015880	MYB
389	Pm018056	MYB
390	Pm024886	MYB
391	Pm018878	MYB
392	Pm018338	MYB
393	Pm027047	MYB
394	Pm015916	MYB
395	Pm005220	MYB
396	Pm013322	MYB
397	Pm020596	MYB
398	Pm020104	MYB
399	Pm025102	MYB
400	Pm005572	MYB
401	Pm009050	MYB
402	Pm009880	MYB
403	Pm015309	MYB
404	Pm016295	MYB
405	Pm019588	MYB
406	Pm024725	MYB
407	Pm027045	MYB
408	Pm029489	MYB
409	Pm027272	MYB-related
410	Pm028732	MYB-related
411	Pm025253	MYB-related
412	Pm021762	MYB-related
413	Pm028731	MYB-related
414	Pm018226	MYB-related
415	Pm026635	MYB-related
416	Pm019550	MYB-related
417	Pm002840	MYB-related
418	Pm019843	MYB-related
419	Pm013286	MYB-related
420	Pm021758	MYB-related
421	Pm004406	MYB-related
422	Pm004407	MYB-related
423	Pm000529	MYB-related
424	Pm013309	MYB-related
425	Pm029444	MYB-related
426	Pm030099	NAC
427	Pm020580	NAC
428	Pm009955	NAC
429	Pm007070	NAC
430	Pm011604	NAC
431	Pm020961	NAC
432	Pm024887	NAC
433	Pm015914	NAC
434	Pm029010	NAC
435	Pm025184	NAC
436	Pm028710	NAC
437	Pm028721	NAC
438	Pm018442	NAC
439	Pm028719	NAC
440	Pm028712	NAC
441	Pm012993	NAC
442	Pm028720	NAC
443	Pm028722	NAC
444	Pm018292	NAC
445	Pm023277	NAC
446	Pm026735	NAC
447	Pm001039	NAC
448	Pm028723	NAC
449	Pm011991	NAC
450	Pm028717	NAC
451	Pm022916	NAC
452	Pm011397	NAC
453	Pm023559	NAC
454	Pm010750	NAC
455	Pm001157	NAC
456	Pm018445	NAC
457	Pm019490	NAC
458	Pm024260	NAC
459	Pm024558	NAC
460	Pm024976	NAC
461	Pm027028	NF-YA
462	Pm026038	NF-YA
463	Pm009618	NF-YB
464	Pm019981	NF-YB
465	Pm003368	NF-YC
466	Pm024513	NF-YC
467	Pm011662	NOZZLE
468	Pm000264	OFP
469	Pm026598	OFP
470	Pm016594	Orphans
471	Pm029981	Orphans
472	Pm020432	Orphans
473	Pm015294	Orphans
474	Pm031086	Orphans
475	Pm018676	Orphans
476	Pm015802	Orphans
477	Pm026927	Orphans
478	Pm002737	Orphans
479	Pm015591	Orphans
480	Pm019747	Orphans
481	Pm006264	Orphans
482	Pm001113	Orphans
483	Pm000764	Orphans
484	Pm025191	Orphans
485	Pm001049	PHD
486	Pm025007	PHD
487	Pm022816	PHD
488	Pm009703	PHD
489	Pm000590	PHD
490	Pm029425	PHD
491	Pm026291	PLATZ
492	Pm010795	PLATZ
493	Pm005894	PLATZ
494	Pm028504	Pseudo ARR-B
495	Pm024862	Pseudo ARR-B
496	Pm015119	Rcd1-like
497	Pm026816	RWP-RK
498	Pm030597	SBP
499	Pm016138	SBP
500	Pm017777	SBP
501	Pm011381	SBP
502	Pm015069	SET
503	Pm019255	SET
504	Pm012755	SET
505	Pm010841	SET
506	Pm019712	SET
507	Pm026940	SET
508	Pm020510	SET
509	Pm007139	SET
510	Pm028643	SET
511	Pm006466	SET
512	Pm018111	SET
513	Pm017014	SET
514	Pm008628	SET
515	Pm016219	SNF2
516	Pm019281	SNF2
517	Pm026613	SNF2
518	Pm021821	SNF2
519	Pm012576	SNF2
520	Pm008484	SNF2
521	Pm024835	SNF2
522	Pm017618	SNF2
523	Pm012315	SNF2
524	Pm006268	SRS
525	Pm026707	SRS
526	Pm012668	SRS
527	Pm016707	SRS
528	Pm011275	STAT
529	Pm012519	SWI/SNF-BAF60b
530	Pm003856	SWI/SNF-BAF60b
531	Pm021254	SWI/SNF-BAF60b
532	Pm012831	SWI/SNF-BAF60b
533	Pm011915	SWI/SNF-BAF60b
534	Pm024405	TAZ
535	Pm028692	TAZ
536	Pm024934	TCP
537	Pm019399	TCP
538	Pm010118	TCP
539	Pm029002	TCP
540	Pm028040	TCP
541	Pm004965	Tify
542	Pm009240	Tify
543	Pm027113	Tify
544	Pm006324	Tify
545	Pm013228	Tify
546	Pm014876	Tify
547	Pm010428	Tify
548	Pm019018	TRAF
549	Pm018394	TRAF
550	Pm026024	TRAF
551	Pm004777	TRAF
552	Pm004697	TRAF
553	Pm010690	TRAF
554	Pm004700	TRAF
555	Pm004698	TRAF
556	Pm020178	TRAF
557	Pm022570	Trihelix
558	Pm024489	Trihelix
559	Pm022572	Trihelix
560	Pm026228	Trihelix
561	Pm016744	Trihelix
562	Pm029723	Trihelix
563	Pm003502	Trihelix
564	Pm009623	Trihelix
565	Pm005574	Trihelix
566	Pm008113	TUB
567	Pm005837	TUB
568	Pm013858	TUB
569	Pm022821	Whirly
570	Pm006558	Whirly
571	Pm005697	WRKY
572	Pm007042	WRKY
573	Pm023533	WRKY
574	Pm001825	WRKY
575	Pm020069	WRKY
576	Pm019286	WRKY
577	Pm013791	WRKY
578	Pm010616	WRKY
579	Pm027732	WRKY
580	Pm005698	WRKY
581	Pm018401	WRKY
582	Pm003697	WRKY
583	Pm006438	WRKY
584	Pm011779	WRKY
585	Pm029293	WRKY
586	Pm015112	WRKY
587	Pm002679	WRKY
588	Pm003013	WRKY
589	Pm018766	WRKY
590	Pm019783	WRKY
591	Pm015881	zf-HD
592	Pm006502	zf-HD
593	Pm015882	zf-HD
594	Pm003820	zf-HD
595	Pm025275	zf-HD
